# Supplementary material for: Response of Human Osteoblast to n-HA/PEEK—Quantitative Proteomic Study of Bio-effects of Nano-Hydroxyapatite Composite
Source: Sci Rep. 2016 Mar 9;6:22832. doi: 10.1038/srep22832 (PMC4783780; doi:10.1038/srep22832)
Supplement: Supplementary Information [file srep22832-s1.xls]

## Sheet: proteinGroups
id	Peptide IDs	Oxidation (M) Site IDs	Oxidation (M) Site Positions	Protein IDs	Peptide Counts (all)	Peptide Counts (razor+unique)	Peptide Counts (unique)	Only identified by site	Protein Names	Gene Names	Protein Descriptions	Uniprot	Uniprot Name	ENSEMBL	VEGA	REFSEQ	Pfam	Pfam Names	Pfam Descriptions	GOCC	GOCC Names	GOMF	GOMF Names	GOBP	GOBP Names	KEGG	KEGG Pathways	KEGG Pathway Names	KEGG Ortholog	Proteins	Peptides (seq)	Peptides (seq/mod)	Peptides (seq/mod/labels)	Razor Peptides (seq)	Razor Peptides (seq/mod)	Razor Peptides (seq/mod/labels)	Unique Peptides (seq)	Unique Peptides (seq/mod)	Unique Peptides (seq/mod/labels)	Sequence Coverage [%]	Unique + Razor Sequence Coverage [%]	Unique Sequence Coverage [%]	Mol. Weight [kDa]	Sequence Length	PEP	Ratio H/L	Ratio H/L Normalized	Ratio H/L Significance(A)	Ratio H/L Significance(B)
37	2947;8080;9404			IPI00000001;IPI00643664;IPI00218609;IPI00641873	3;3;3;3	3;3;3;3	3;3;3;3	FALSE	Double-stranded RNA-binding protein Staufen homolog 1;Staufen protein T4 variant;Staufen protein T5 variant;Staufen, RNA binding protein, homolog 1 (Drosophila);cDNA FLJ57073, highly similar to Double-stranded RNA-binding protein Staufenhomolog 1	STAU1;STAU;RP3-470L14.2-006;RP3-470L14.2-007	Isoform Long of Double-stranded RNA-binding protein Staufen homolog 1;double-stranded RNA-binding protein Staufen homolog 1 isoform c;Isoform Short of Double-stranded RNA-binding protein Staufen homolog 1;Staufen, RNA binding protein, homolog 1	O95793-1;O95793;A8K622;E1P5Y1;Q59F99;Q5JW29;O95793-2;B3KRE0;E1P608;B4DPJ9;Q5JW30	STAU1_HUMAN;Q5JW29_HUMAN;B4DPJ9_HUMAN	ENST00000347458;ENST00000360426;ENST00000371856;ENST00000396163;ENST00000340954;ENST00000371802;ENST00000371828;ENST00000371792;ENST00000371805	OTTHUMP00000031233;OTTHUMP00000031238;OTTHUMP00000031234;OTTHUMP00000031235;OTTHUMP00000031236;OTTHUMP00000031239	NP_059347;NP_001032405;NP_004593;NP_059346;NP_059348	PF00035	dsrm	Double-stranded RNA binding motif	GO:0005783;GO:0005791;GO:0005875;GO:0032991;GO:0043226;GO:0043227;GO:0043229;GO:0043231;GO:0043234;GO:0044422;GO:0044424;GO:0044430;GO:0044444;GO:0044446;GO:0044464;GO:0005622;GO:0030529	endoplasmic reticulum;rough endoplasmic reticulum;microtubule associated complex;macromolecular complex;organelle;membrane-bounded organelle;intracellular organelle;intracellular membrane-bounded organelle;protein complex;organelle part;intracellular part	GO:0003676;GO:0003723;GO:0003725;GO:0005488;GO:0005515	nucleic acid binding;RNA binding;double-stranded RNA binding;binding;protein binding	GO:0006403;GO:0008298;GO:0009987;GO:0033036;GO:0051179;GO:0051641;GO:0070727	RNA localization;intracellular mRNA localization;cellular process;macromolecule localization;localization;cellular localization;cellular macromolecule localization	hsa:6780				4	3	3	3	3	3	3	3	3	3	7.5	7.5	7.5	63.182	577	1.7061e-12	0.679948	0.515278	0.033376	0.064449
38	2158;8823;10261;10809;10992;11786;13331			IPI00000005;IPI00796085	7;3	7;3	1;0	FALSE	GTPase NRas;Transforming protein N-Ras	NRAS;HRAS1	GTPase NRas	P01111;Q5U091	RASN_HUMAN	ENST00000369535;ENST00000406761	OTTHUMP00000013879	NP_002515	PF00071	Ras	Ras family	GO:0000139;GO:0005886;GO:0016020;GO:0031090;GO:0044422;GO:0044424;GO:0044431;GO:0044444;GO:0044446;GO:0044464	Golgi membrane;plasma membrane;membrane;organelle membrane;organelle part;intracellular part;Golgi apparatus part;cytoplasmic part;intracellular organelle part;cell part	GO:0000166;GO:0005488;GO:0005525;GO:0017076;GO:0019001;GO:0032553;GO:0032555;GO:0032561	nucleotide binding;binding;GTP binding;purine nucleotide binding;guanyl nucleotide binding;ribonucleotide binding;purine ribonucleotide binding;guanyl ribonucleotide binding	GO:0007154;GO:0007165;GO:0007242;GO:0007264;GO:0007265;GO:0009987;GO:0050789;GO:0050794;GO:0065007	cell communication;signal transduction;intracellular signaling cascade;small GTPase mediated signal transduction;Ras protein signal transduction;cellular process;regulation of biological process;regulation of cellular process;biological regulation	hsa:4893	ko04010;ko04012;ko04370;ko04810;ko04530;ko04540;ko04910;ko04912;ko04916;ko04650;ko04660;ko04662;ko04664;ko04062;ko04720;ko04730;ko04360;ko05200;ko05214;ko05216;ko05221;ko05220;ko05218;ko05211;ko05219;ko05215;ko05213;ko05223	MAPK signaling pathway;ErbB signaling pathway;VEGF signaling pathway;Regulation of actin cytoskeleton;Tight junction;Gap junction;Insulin signaling pathway;GnRH signaling pathway;Melanogenesis;Natural killer cell mediated cytotoxicity;T cell receptor signaling pathway;B cell receptor signaling pathway;Fc epsilon RI signaling pathway;Chemokine signaling pathway;Long-term potentiation;Long-term dep…	K07828	2	7	7	13	7	7	13	1	1	2	44.4	44.4	4.8	21.229	189	4.1191e-101	1.19652	0.944912	0.46789	0.48852
39	2158;8823;10261;10809;11000;12067;13331			IPI00000006;IPI00741763;IPI00791238	7;6;3	2;2;1	1;1;0	FALSE	GTPase HRas;Transforming protein p21;p21ras;H-Ras-1;c-H-ras;Ha-Ras;GTPase HRas, N-terminally processed;P21 protein	HRAS;HRAS1;c-bas/has	GTPase HRas;GTPase HRas isoform 2	P01112;Q92468;Q9BR65;Q9UM97	RASH_HUMAN;Q92468_HUMAN	ENST00000311189;ENST00000388730;ENST00000397596;ENST00000311175;ENST00000397594	OTTHUMP00000162769;OTTHUMP00000166055;OTTHUMP00000166053	NP_001123914;NP_005334;NP_789765	PF00071	Ras	Ras family	GO:0000139;GO:0005886;GO:0016020;GO:0031090;GO:0044422;GO:0044424;GO:0044431;GO:0044444;GO:0044446;GO:0044464;GO:0000267;GO:0005622;GO:0005624;GO:0005626	Golgi membrane;plasma membrane;membrane;organelle membrane;organelle part;intracellular part;Golgi apparatus part;cytoplasmic part;intracellular organelle part;cell part;cell fraction;intracellular;membrane fraction;insoluble fraction	GO:0000166;GO:0005488;GO:0005515;GO:0005525;GO:0008022;GO:0017076;GO:0019001;GO:0032553;GO:0032555;GO:0032561	nucleotide binding;binding;protein binding;GTP binding;protein C-terminus binding;purine nucleotide binding;guanyl nucleotide binding;ribonucleotide binding;purine ribonucleotide binding;guanyl ribonucleotide binding	GO:0006935;GO:0007154;GO:0007165;GO:0007166;GO:0007242;GO:0007264;GO:0007265;GO:0007610;GO:0007626;GO:0009605;GO:0009653;GO:0009887;GO:0009987;GO:0032502;GO:0040011;GO:0042221;GO:0042330;GO:0050789;GO:0050794;GO:0050896;GO:0065007;GO:0003008;GO:0006810;GO:0006897;GO:0006996;GO:0007010;GO:0007568;GO:0007569;GO:0007611;GO:0007612;GO:0007632;GO:0008284;GO:0008542;GO:0009314;GO:0009416;GO:0009628;GO:…	chemotaxis;cell communication;signal transduction;cell surface receptor linked signal transduction;intracellular signaling cascade;small GTPase mediated signal transduction;Ras protein signal transduction;behavior;locomotory behavior	hsa:3265	ko04010;ko04012;ko04370;ko04810;ko04510;ko04530;ko04540;ko04910;ko04912;ko04916;ko04650;ko04660;ko04662;ko04664;ko04062;ko04720;ko04730;ko04360;ko05200;ko05214;ko05216;ko05221;ko05220;ko05218;ko05211;ko05219;ko05215;ko05213;ko05223	MAPK signaling pathway;ErbB signaling pathway;VEGF signaling pathway;Regulation of actin cytoskeleton;Focal adhesion;Tight junction;Gap junction;Insulin signaling pathway;GnRH signaling pathway;Melanogenesis;Natural killer cell mediated cytotoxicity;T cell receptor signaling pathway;B cell receptor signaling pathway;Fc epsilon RI signaling pathway;Chemokine signaling pathway;Long-term potentiatio…	K02833	3	7	7	13	2	2	4	1	1	2	46	12.7	4.8	21.298	189	1.0862e-101	1.70398	1.25981	0.27795	0.3137
40	97;7083			IPI00000051;IPI00966069	2;1	2;1	2;1	FALSE	Prefoldin subunit 1	PFDN1;PFD1	Prefoldin subunit 1;Uncharacterized protein	O60925;D6RGG5	PFD1_HUMAN	ENST00000261813	OTTHUMP00000159560	NP_002613	PF01920	Prefoldin_2	Prefoldin subunit	GO:0005886;GO:0016020;GO:0016272;GO:0032991;GO:0043234;GO:0044424;GO:0044444;GO:0044445;GO:0044464	plasma membrane;membrane;prefoldin complex;macromolecular complex;protein complex;intracellular part;cytoplasmic part;cytosolic part;cell part	GO:0003676;GO:0003677;GO:0003700;GO:0005488;GO:0005515;GO:0030528;GO:0051082	nucleic acid binding;DNA binding;transcription factor activity;binding;protein binding;transcription regulator activity;unfolded protein binding	GO:0006457;GO:0007049;GO:0008152;GO:0009987;GO:0019538;GO:0034960;GO:0043170;GO:0043283;GO:0044237;GO:0044238;GO:0044260;GO:0044267	protein folding;cell cycle;metabolic process;cellular process;protein metabolic process;cellular biopolymer metabolic process;macromolecule metabolic process;biopolymer metabolic process;cellular metabolic process;primary metabolic process	hsa:5201			K09548	2	2	2	4	2	2	4	2	2	4	17.2	17.2	17.2	14.21	122	5.1277e-16	0.746491	0.552853	0.051558	0.042812
41	712;766;767;970;996;1016;1149;1269;1541;1827;1876;2879;2926;2965;3302;4200;4851;5481;5683;6232;6711;7171;7172;7531;8071;10124;10404;11341;11886;12819;13413;13694;13944;13970			IPI00000105;IPI00910019	34;27	34;27	34;27	FALSE	Major vault protein;Lung resistance-related protein;cDNA FLJ53437, highly similar to Major vault protein	MVP;LRP	Major vault protein;cDNA FLJ53437, highly similar to Major vault protein	Q14764;B4DDR2;B4DXN0;B4DP93	MVP_HUMAN;B4DP93_HUMAN	ENST00000357402;ENST00000395353	OTTHUMP00000045913;OTTHUMP00000081249;OTTHUMP00000081250	NP_005106;NP_059447	PF01505	Vault	Major Vault Protein repeat	GO:0005643;GO:0005737;GO:0030529;GO:0032991;GO:0043234;GO:0044422;GO:0044424;GO:0044425;GO:0044428;GO:0044446;GO:0044464;GO:0046930	nuclear pore;cytoplasm;ribonucleoprotein complex;macromolecular complex;protein complex;organelle part;intracellular part;membrane part;nuclear part;intracellular organelle part;cell part;pore complex	GO:0005488;GO:0005515	binding;protein binding	GO:0006810;GO:0006886;GO:0009987;GO:0015031;GO:0015931;GO:0042221;GO:0042493;GO:0045184;GO:0046907;GO:0050657;GO:0050658;GO:0050896;GO:0051028;GO:0051234;GO:0051236;GO:0051649;GO:0055085;GO:0065002	transport;intracellular protein transport;cellular process;protein transport;nucleobase, nucleoside, nucleotide and nucleic acid transport;response to chemical stimulus;response to drug;establishment of protein localization;intracellular transport	hsa:9961				2	34	34	63	34	34	63	34	34	63	49.3	49.3	49.3	99.326	893	0	1.50286	1.13999	0.35855	0.32679
42	4246			IPI00101258;IPI00000181	1;1	1;1	1;1	FALSE	28S ribosomal protein S24, mitochondrial;MRP-S24;bMRP-47;Putative uncharacterized protein MRPS24	MRPS24;HSPC335	28S ribosomal protein S24, mitochondrial;Uncharacterized protein	Q96EL2;A6NI76	RT24_HUMAN;A6NI76_HUMAN	ENST00000317534;ENST00000083014	OTTHUMP00000024793;OTTHUMP00000159213	NP_114403				GO:0000314;GO:0000315;GO:0005762;GO:0005763;GO:0015934;GO:0015935;GO:0030529;GO:0032991;GO:0033279;GO:0044422;GO:0044424;GO:0044429;GO:0044444;GO:0044446;GO:0044464	organellar small ribosomal subunit;organellar large ribosomal subunit;mitochondrial large ribosomal subunit;mitochondrial small ribosomal subunit;large ribosomal subunit;small ribosomal subunit;ribonucleoprotein complex;macromolecular complex	GO:0003735;GO:0005198;GO:0005488;GO:0005515	structural constituent of ribosome;structural molecule activity;binding;protein binding	GO:0006412;GO:0008152;GO:0009058;GO:0009059;GO:0009987;GO:0019538;GO:0034645;GO:0034960;GO:0034961;GO:0043170;GO:0043283;GO:0043284;GO:0044237;GO:0044238;GO:0044249;GO:0044260;GO:0044267	translation;metabolic process;biosynthetic process;macromolecule biosynthetic process;cellular process;protein metabolic process;cellular macromolecule biosynthetic process;cellular biopolymer metabolic process;cellular biopolymer biosynthetic process	hsa:64951				2	1	1	1	1	1	1	1	1	1	11.4	11.4	11.4	19.015	167	9.1424e-51
43	5601;9833;9834;10232;12018			IPI00657752;IPI00000190;IPI00555750	5;5;1	5;5;1	5;5;1	FALSE	Putative uncharacterized protein CD81;CD81 antigen;26 kDa cell surface protein TAPA-1;Target of the antiproliferative antibody 1;Tetraspanin-28	CD81;TAPA1;TSPAN28	Uncharacterized protein;CD81 antigen	A6NMH8;P60033	A6NMH8_HUMAN;CD81_HUMAN	ENST00000381036;ENST00000263645	OTTHUMP00000011529;OTTHUMP00000011528	NP_004347	PF00335	Tetraspannin	Tetraspanin family	GO:0016021;GO:0031224;GO:0044425;GO:0044464;GO:0005887;GO:0031226;GO:0044459	integral to membrane;intrinsic to membrane;membrane part;cell part;integral to plasma membrane;intrinsic to plasma membrane;plasma membrane part	GO:0005488;GO:0005515	binding;protein binding	GO:0006950;GO:0009605;GO:0009611;GO:0040008;GO:0050789;GO:0050896;GO:0065007;GO:0000187;GO:0001932;GO:0001934;GO:0006464;GO:0006468;GO:0006629;GO:0006644;GO:0006650;GO:0006661;GO:0006793;GO:0006796;GO:0008104;GO:0008152;GO:0008283;GO:0008284;GO:0008610;GO:0008654;GO:0009058;GO:0009893;GO:0009987;GO:0010562;GO:0010604;GO:0016310;GO:0019216;GO:0019220;GO:0019222;GO:0019538;GO:0019637;GO:0022414;GO:…	response to stress;response to external stimulus;response to wounding;regulation of growth;regulation of biological process;response to stimulus;biological regulation;activation of MAPK activity;regulation of protein amino acid phosphorylation	hsa:975	ko04662	B cell receptor signaling pathway	K06508	3	5	5	10	5	5	10	5	5	10	26.6	26.6	26.6	29.806	274	1.195e-189	2.0683	1.45909	0.17828	0.13812
44	1012;2238;6397;7570;11324			IPI00000335	5	5	5	FALSE	Histidine triad nucleotide-binding protein 2;HINT-3;HIT-17kDa;PKCI-1-related HIT protein	HINT2	Histidine triad nucleotide-binding protein 2, mitochondrial	Q9BX68;Q53HJ8;Q8WYJ5	HINT2_HUMAN	ENST00000259667	OTTHUMP00000021363	NP_115982	PF01230	HIT	HIT domain	GO:0005576;GO:0005739;GO:0043226;GO:0043227;GO:0043229;GO:0043231;GO:0044424;GO:0044444;GO:0044464	extracellular region;mitochondrion;organelle;membrane-bounded organelle;intracellular organelle;intracellular membrane-bounded organelle;intracellular part;cytoplasmic part;cell part	GO:0003824;GO:0016787	catalytic activity;hydrolase activity			hsa:84681				1	5	5	10	5	5	10	5	5	10	52.1	52.1	52.1	17.162	163	6.3447e-218	1.13622	0.908018	0.42244	0.42955
45	1784;4201;5319;5682;9950;9951;13186;14561			IPI00000494;IPI00640037	8;3	8;3	8;3	FALSE	60S ribosomal protein L5	RPL5;MSTP030	60S ribosomal protein L5	P46777;A2RUM7;B3KTM6;Q59GX9;Q8WYP1;Q9BUV4	RL5_HUMAN	ENST00000370321	OTTHUMP00000012584	NP_000960	PF00861	Ribosomal_L18p	Ribosomal L18p/L5e family	GO:0005730;GO:0015934;GO:0022625;GO:0030529;GO:0032991;GO:0033279;GO:0043226;GO:0043228;GO:0043229;GO:0043232;GO:0044422;GO:0044424;GO:0044428;GO:0044444;GO:0044445;GO:0044446;GO:0044464	nucleolus;large ribosomal subunit;cytosolic large ribosomal subunit;ribonucleoprotein complex;macromolecular complex;ribosomal subunit;organelle;non-membrane-bounded organelle;intracellular organelle;intracellular non-membrane-bounded organelle	GO:0003676;GO:0003723;GO:0003735;GO:0005198;GO:0005488;GO:0005515;GO:0008097;GO:0019843	nucleic acid binding;RNA binding;structural constituent of ribosome;structural molecule activity;binding;protein binding;5S rRNA binding;rRNA binding	GO:0006139;GO:0006364;GO:0006396;GO:0006414;GO:0006807;GO:0008152;GO:0009058;GO:0009059;GO:0009987;GO:0016070;GO:0016072;GO:0022613;GO:0034470;GO:0034645;GO:0034660;GO:0034960;GO:0034961;GO:0042273;GO:0043170;GO:0043283;GO:0043284;GO:0044085;GO:0044237;GO:0044238;GO:0044249;GO:0044260	nucleobase, nucleoside, nucleotide and nucleic acid metabolic process;rRNA processing;RNA processing;translational elongation;nitrogen compound metabolic process;metabolic process;biosynthetic process;macromolecule biosynthetic process;cellular process	hsa:6125	ko03010	Ribosome	K02932	2	8	9	17	8	9	17	8	9	17	32.7	32.7	32.7	34.362	297	1.3183e-237	1.46527	1.13371	0.36324	0.33197
46	329;330;3367;3562;4300;6286;7400;8092;14081			IPI00000581;IPI00939174;IPI00409750	9;9;4	9;9;4	9;9;4	FALSE	cDNA FLJ56307, highly similar to Ubiquitin thioesterase protein OTUB1 (EC 3.4.-.-);Ubiquitin thioesterase OTUB1;Otubain-1;OTU domain-containing ubiquitin aldehyde-binding protein 1;Ubiquitin-specific-processing protease OTUB1;Deubiquitinating enzyme OTUB1	DKFZp564E242;OTUB1;OTB1;OTU1;HSPC263	cDNA FLJ56307, highly similar to Ubiquitin thioesterase protein OTUB1;Isoform 1 of Ubiquitin thioesterase OTUB1	B4DPD5;Q659F9;Q96FW1-1;Q96FW1	B4DPD5_HUMAN;OTUB1_HUMAN	ENST00000301453		NP_060140	PF10275	Peptidase_C65	Peptidase C65 Otubain			GO:0003824;GO:0008233;GO:0008234;GO:0016787;GO:0070011	catalytic activity;peptidase activity;cysteine-type peptidase activity;hydrolase activity;peptidase activity, acting on L-amino acid peptides	GO:0002376;GO:0006508;GO:0006955;GO:0008152;GO:0009056;GO:0009057;GO:0009987;GO:0019538;GO:0019941;GO:0030163;GO:0034960;GO:0034962;GO:0043170;GO:0043283;GO:0043285;GO:0043632;GO:0044237;GO:0044238;GO:0044248;GO:0044257;GO:0044260;GO:0044265;GO:0044267;GO:0050896;GO:0051603	immune system process;proteolysis;immune response;metabolic process;catabolic process;macromolecule catabolic process;cellular process;protein metabolic process;modification-dependent protein catabolic process;protein catabolic process	hsa:55611			K09602	3	9	9	18	9	9	18	9	9	18	34.4	34.4	34.4	35.18	308	3.873e-211	1.53261	1.12925	0.3666	0.33569
47	2375;7961;10299			IPI00000643	3	3	3	FALSE	BAG family molecular chaperone regulator 2;Bcl-2-associated athanogene 2	BAG2	BAG family molecular chaperone regulator 2	O95816;B3KM36;B3KN59;B4DXE2	BAG2_HUMAN	ENST00000370693	OTTHUMP00000016668	NP_004273	PF02179	BAG	BAG domain			GO:0005488;GO:0005515	binding;protein binding	GO:0006457;GO:0006915;GO:0008152;GO:0008219;GO:0009987;GO:0012501;GO:0016265;GO:0019538;GO:0034960;GO:0043170;GO:0043283;GO:0044237;GO:0044238;GO:0044260;GO:0044267	protein folding;apoptosis;metabolic process;cell death;cellular process;programmed cell death;death;protein metabolic process;cellular biopolymer metabolic process;macromolecule metabolic process;biopolymer metabolic process;cellular metabolic process	hsa:9532			K09556	1	3	3	4	3	3	4	3	3	4	25.6	25.6	25.6	23.772	211	4.3439e-09	0.830841	0.645328	0.11842	0.15866
48	614;3076;4046;4780;7974;8249;10984;12272;12396;12841;12892			IPI00000684;IPI00607787;IPI00217816;IPI00646967	11;11;10;4	11;11;10;4	10;10;9;3	FALSE	UDP-N-acetylhexosamine pyrophosphorylase;Antigen X;Sperm-associated antigen 2;UDP-N-acetylgalactosamine pyrophosphorylase;AGX-1;UDP-N-acetylglucosamine pyrophosphorylase;AGX-2	UAP1;SPAG2	Isoform AGX2 of UDP-N-acetylhexosamine pyrophosphorylase;Isoform 3 of UDP-N-acetylhexosamine pyrophosphorylase;Isoform AGX1 of UDP-N-acetylhexosamine pyrophosphorylase	Q16222-1;Q16222;Q16222-3;Q16222-2	UAP1_HUMAN	ENST00000271469;ENST00000367925;ENST00000367926	OTTHUMP00000032326;OTTHUMP00000032327;OTTHUMP00000032325	NP_003106	PF01704	UDPGP	UTP--glucose-1-phosphate uridylyltransferase	GO:0005737;GO:0044424;GO:0044464	cytoplasm;intracellular part;cell part	GO:0003824;GO:0003977;GO:0016740;GO:0016772;GO:0016779;GO:0070569	catalytic activity;UDP-N-acetylglucosamine diphosphorylase activity;transferase activity;transferase activity, transferring phosphorus-containing groups;nucleotidyltransferase activity;uridylyltransferase activity	GO:0005975;GO:0005996;GO:0006040;GO:0006041;GO:0006042;GO:0006044;GO:0006045;GO:0006047;GO:0006048;GO:0006066;GO:0006139;GO:0006807;GO:0008152;GO:0009058;GO:0009225;GO:0009987;GO:0016051;GO:0034637;GO:0044237;GO:0044238;GO:0044249;GO:0044262;GO:0046165;GO:0046349;GO:0046364	carbohydrate metabolic process;monosaccharide metabolic process;amino sugar metabolic process;glucosamine metabolic process;glucosamine biosynthetic process;N-acetylglucosamine metabolic process;N-acetylglucosamine biosynthetic process	hsa:6675	ko00530	Aminosugars metabolism	K00972	4	11	11	19	11	11	19	10	10	17	27.8	27.8	25.3	58.768	522	3.4793e-170	1.70736	1.3011	0.25396	0.21429
49	941;3008;6345			IPI00000690;IPI00157908;IPI00910786	3;3;3	3;3;3	3;3;3	FALSE	Apoptosis-inducing factor 1, mitochondrial;Programmed cell death protein 8;Apoptosis-inducing factor short isoform 3	AIFM1;AIF;PDCD8	Isoform 1 of Apoptosis-inducing factor 1, mitochondrial;Isoform 3 of Apoptosis-inducing factor 1, mitochondrial;apoptosis-inducing factor 1, mitochondrial isoform 5	O95831-1;O95831;O95831-3;D3DTE9;Q5RZ99;Q5RZA0;Q1L6K4;Q1L6K6	AIFM1_HUMAN;Q1L6K4_HUMAN	ENST00000287295;ENST00000319908;ENST00000346424	OTTHUMP00000024007;OTTHUMP00000024008	NP_004199;NP_665811;NP_001124319	PF00070;PF07992	Pyr_redox;Pyr_redox_2	Pyridine nucleotide-disulphide oxidoreductase;Pyridine nucleotide-disulphide oxidoreductase	GO:0005634;GO:0005758;GO:0031970;GO:0031974;GO:0043226;GO:0043227;GO:0043229;GO:0043231;GO:0044422;GO:0044424;GO:0044429;GO:0044444;GO:0044446;GO:0044464	nucleus;mitochondrial intermembrane space;organelle envelope lumen;membrane-enclosed lumen;organelle;membrane-bounded organelle;intracellular organelle;intracellular membrane-bounded organelle;organelle part;intracellular part;mitochondrial part	GO:0000166;GO:0001882;GO:0001883;GO:0003676;GO:0003677;GO:0003824;GO:0005488;GO:0005515;GO:0009055;GO:0016491;GO:0017076;GO:0030554;GO:0048037;GO:0050660;GO:0050662	nucleotide binding;nucleoside binding;purine nucleoside binding;nucleic acid binding;DNA binding;catalytic activity;binding;protein binding;electron carrier activity;oxidoreductase activity;purine nucleotide binding;adenyl nucleotide binding	GO:0000737;GO:0006139;GO:0006259;GO:0006308;GO:0006309;GO:0006807;GO:0006917;GO:0006921;GO:0006950;GO:0006974;GO:0007154;GO:0007165;GO:0007242;GO:0008152;GO:0008629;GO:0008630;GO:0009056;GO:0009057;GO:0009987;GO:0010941;GO:0010942;GO:0012502;GO:0016043;GO:0019725;GO:0022411;GO:0033554;GO:0034960;GO:0034962;GO:0034984;GO:0042592;GO:0042770;GO:0042981;GO:0043065;GO:0043067;GO:0043068;GO:0043170;GO:…	DNA catabolic process, endonucleolytic;nucleobase, nucleoside, nucleotide and nucleic acid metabolic process;DNA metabolic process;DNA catabolic process;DNA fragmentation involved in apoptosis;nitrogen compound metabolic process;induction of apoptosis					3	3	3	5	3	3	5	3	3	5	7.5	7.5	7.5	66.9	613	0.00012214	1.40359	1.04631	0.43334	0.4513
50	758;4145;4459;5113;6512			IPI00000760;IPI00647695;IPI00797462;IPI00645821;IPI00646524	5;4;4;4;4	5;4;4;4;4	5;4;4;4;4	FALSE	N(G),N(G)-dimethylarginine dimethylaminohydrolase 2;DDAHII;Dimethylargininase-2;S-phase protein;Protein G6a;Dimethylarginine dimethylaminohydrolase 2	DDAH2;DDAH;G6A;NG30;DADB-110M10.5-010;DAMA-236L13.14-010;DAMC-117B11.9-010;DAQB-350E15.2-010;DASS-312M4.7-010;XXbac-BCX88C14.2-010;XXbac-BPG32J3.8-010;DADB-110M10.5-007;DAMA-236L13.14-007;DAMC-117B11.9-007;DAQB-350E15.2-007;DASS-312M4.7-007;XXbac-BCX88C14.2-007;XXbac-BPG32J3.8-007;DADB-110M10.5-008;DAMA-236L13.14-008;DAMC-117B11.9-008;DASS-312M4.7-008;XXbac-BCX88C14.2-008;XXbac-BPG32J3.8-008;DAQB…	N(G),N(G)-dimethylarginine dimethylaminohydrolase 2;Dimethylarginine dimethylaminohydrolase 2;Dimethylarginine dimethylaminohydrolase 2;Dimethylarginine dimethylaminohydrolase 2;Dimethylarginine dimethylaminohydrolase 2	O95865;A2ABS5;Q5SRR8;Q5SSV3;A3KGN5	DDAH2_HUMAN;A2ABS5_HUMAN;Q5SRR8_HUMAN;Q5SSV3_HUMAN;A3KGN5_HUMAN	ENST00000229707;ENST00000375787;ENST00000375789;ENST00000375792;ENST00000383409;ENST00000400032;ENST00000400036;ENST00000400062;ENST00000400063	OTTHUMP00000014675;OTTHUMP00000014676;OTTHUMP00000029307;OTTHUMP00000029308;OTTHUMP00000029749;OTTHUMP00000029750;OTTHUMP00000174406;OTTHUMP00000174415;OTTHUMP00000174544;OTTHUMP00000174545;OTTHUMP00000193406;OTTHUMP00000193407;OTTHUMP00000193410;OTTHUMP00000193856;OTTHUMP00000193857;OTTHUMP00000193860;OTTHUMP00000194235;OTTHUMP00000194236;OTTHUMP00000194239;OTTHUMP00000195746;OTTHUMP00000195890;…	NP_039268	PF02274	Amidinotransf	Amidinotransferase	GO:0005737;GO:0044424;GO:0044464;GO:0005829;GO:0032991;GO:0043234;GO:0044444	cytoplasm;intracellular part;cell part;cytosol;macromolecular complex;protein complex;cytoplasmic part	GO:0003824;GO:0016403;GO:0016787;GO:0016810;GO:0016813;GO:0005488;GO:0005515;GO:0008134;GO:0051059	catalytic activity;dimethylargininase activity;hydrolase activity;hydrolase activity, acting on carbon-nitrogen (but not peptide) bonds;hydrolase activity, acting on carbon-nitrogen (but not peptide) bonds, in linear amidines;binding;protein binding	GO:0006082;GO:0006519;GO:0006520;GO:0006525;GO:0006527;GO:0006807;GO:0006809;GO:0006916;GO:0007154;GO:0007165;GO:0007242;GO:0007263;GO:0008152;GO:0009056;GO:0009058;GO:0009063;GO:0009064;GO:0009065;GO:0009308;GO:0009310;GO:0009987;GO:0010941;GO:0016054;GO:0019752;GO:0034641;GO:0042180;GO:0042981;GO:0043066;GO:0043067;GO:0043069;GO:0043436;GO:0044106;GO:0044237;GO:0044238;GO:0044248;GO:0044249;GO:…	organic acid metabolic process;cellular amino acid and derivative metabolic process;cellular amino acid metabolic process;arginine metabolic process;arginine catabolic process;nitrogen compound metabolic process;nitric oxide biosynthetic process	hsa:23564			K01482	5	5	5	8	5	5	8	5	5	8	26.7	26.7	26.7	29.644	285	8.2909e-157	1.1956	0.943307	0.46595	0.43838
51	502;1051;2202;3919;4842;6760;8083;8529;13048	27;28	197;251	IPI00000783;IPI00640155;IPI00215824;IPI00893032;IPI00552984;IPI00922248	9;9;9;8;8;1	9;9;9;8;8;1	9;9;9;8;8;1	FALSE	Proteasome subunit beta type-8;Proteasome subunit beta-5i;Proteasome component C13;Macropain subunit C13;Multicatalytic endopeptidase complex subunit C13;Proteasome subunit beta type;Proteasome (Prosome, macropain) subunit, beta type, 8 (Large multifunctional peptidase 7);Proteasome (Prosome, macropain) subunit beta type 8 (Large multifunctional protease 7)	PSMB8;LMP7;RING10;Y2;DAAP-57C1.3-002;DAMA-91I23.1-002;DAMC-27I8.3-002;DAQB-69D7.6-002;DASS-67H14.1-002;XXbac-BCX32M13.6-002;XXbac-BPG246D15.6-002;hCG_17507;DADB-78A10.2-004;DAAP-57C1.3-004;DAMA-91I23.1-004;DAMC-27I8.3-004;DAQB-69D7.6-004;DASS-67H14.1-004;XXbac-BCX32M13.6-004;XXbac-BPG246D15.6-004	Isoform 1 of Proteasome subunit beta type-8;proteasome subunit beta type-8 isoform E2 proprotein;Isoform 2 of Proteasome subunit beta type-8;Proteasome (Prosome, macropain) subunit, beta type, 8;Proteasome (Prosome, macropain) subunit, beta type, 8	P28062-1;P28062;Q5QNR8;P28062-2;Q6FHU0;B0UZC1;Q5JNW7	PSB8_HUMAN;Q5QNR8_HUMAN;B0UZC1_HUMAN;Q5JNW7_HUMAN	ENST00000374881;ENST00000374882;ENST00000383116;ENST00000383236;ENST00000395339;ENST00000399386;ENST00000399630	OTTHUMP00000193490;OTTHUMP00000014892;OTTHUMP00000029420;OTTHUMP00000029854;OTTHUMP00000178625;OTTHUMP00000193102;OTTHUMP00000193918;OTTHUMP00000194324;OTTHUMP00000014891;OTTHUMP00000029421;OTTHUMP00000029853;OTTHUMP00000178624;OTTHUMP00000193103;OTTHUMP00000193491;OTTHUMP00000193919;OTTHUMP00000194325;OTTHUMP00000193492;OTTHUMP00000178621;OTTHUMP00000193104;OTTHUMP00000193920;OTTHUMP00000194326;…	NP_683720;NP_004150	PF00227	Proteasome	Proteasome A-type and B-type	GO:0005634;GO:0005829;GO:0005839;GO:0032991;GO:0043226;GO:0043227;GO:0043229;GO:0043231;GO:0043234;GO:0044424;GO:0044444;GO:0044464;GO:0042825;GO:0044422;GO:0044432;GO:0044446	nucleus;cytosol;proteasome core complex;macromolecular complex;organelle;membrane-bounded organelle;intracellular organelle;intracellular membrane-bounded organelle;protein complex;intracellular part;cytoplasmic part;cell part;TAP complex;organelle part	GO:0003824;GO:0004175;GO:0004298;GO:0008233;GO:0016787;GO:0070003;GO:0070011;GO:0000166;GO:0001882;GO:0001883;GO:0005102;GO:0005488;GO:0005515;GO:0005524;GO:0017076;GO:0030554;GO:0032553;GO:0032555;GO:0032559;GO:0042277;GO:0042287;GO:0042288	catalytic activity;endopeptidase activity;threonine-type endopeptidase activity;peptidase activity;hydrolase activity;threonine-type peptidase activity;peptidase activity, acting on L-amino acid peptides;nucleotide binding;nucleoside binding	GO:0002376;GO:0006508;GO:0006511;GO:0006955;GO:0008152;GO:0009056;GO:0009057;GO:0009987;GO:0010498;GO:0019538;GO:0019941;GO:0022402;GO:0030163;GO:0031145;GO:0034960;GO:0034962;GO:0043085;GO:0043086;GO:0043161;GO:0043170;GO:0043283;GO:0043285;GO:0043632;GO:0044092;GO:0044093;GO:0044237;GO:0044238;GO:0044248;GO:0044257;GO:0044260;GO:0044265;GO:0044267;GO:0050790;GO:0050896;GO:0051340;GO:0051351;GO:…	immune system process;proteolysis;ubiquitin-dependent protein catabolic process;immune response;metabolic process;catabolic process;macromolecule catabolic process;cellular process;proteasomal protein catabolic process;protein metabolic process	hsa:5696	ko03050	Proteasome	K02740	6	9	11	20	9	11	20	9	11	20	43.5	43.5	43.5	30.354	276	2.4661e-296	0.865202	0.697593	0.16912	0.14977
52	1726;2666;4029;13288;13787	29	183	IPI00000787;IPI00894395;IPI00170899;IPI00893456;IPI00796431;IPI00893267;IPI00797045;IPI00893109;IPI00908394	5;5;5;5;2;2;1;1;1	5;5;5;5;2;2;1;1;1	5;5;5;5;2;2;1;1;1	FALSE	Proteasome subunit beta type-9;Proteasome subunit beta-1i;Proteasome chain 7;Macropain chain 7;Multicatalytic endopeptidase complex chain 7;RING12 protein;Low molecular mass protein 2;Proteasome subunit beta type	PSMB9;LMP2;RING12;DAAP-27A1.3-005;DAMC-226H3.3-005;DASS-67H14.4-005	Isoform LMP2.L of Proteasome subunit beta type-9;23 kDa protein;Isoform LMP2.S of Proteasome subunit beta type-9;Proteasome subunit beta type	P28065-1;P28065;Q5JNW4;P28065-2;A2ACR1;B0V0T3	PSB9_HUMAN;B0V0T3_HUMAN	ENST00000374859;ENST00000383114;ENST00000383234;ENST00000395330;ENST00000399371;ENST00000399607	OTTHUMP00000014895;OTTHUMP00000029423;OTTHUMP00000029856;OTTHUMP00000193523;OTTHUMP00000193927;OTTHUMP00000178765;OTTHUMP00000193106;OTTHUMP00000194357;OTTHUMP00000178622;OTTHUMP00000193524;OTTHUMP00000193928;OTTHUMP00000195561;OTTHUMP00000195785;OTTHUMP00000193107;OTTHUMP00000194358;OTTHUMP00000195934	NP_002791	PF00227	Proteasome	Proteasome A-type and B-type	GO:0005634;GO:0005829;GO:0005839;GO:0032991;GO:0043226;GO:0043227;GO:0043229;GO:0043231;GO:0043234;GO:0044424;GO:0044444;GO:0044464	nucleus;cytosol;proteasome core complex;macromolecular complex;organelle;membrane-bounded organelle;intracellular organelle;intracellular membrane-bounded organelle;protein complex;intracellular part;cytoplasmic part;cell part	GO:0003824;GO:0004175;GO:0004298;GO:0008233;GO:0016787;GO:0070003;GO:0070011	catalytic activity;endopeptidase activity;threonine-type endopeptidase activity;peptidase activity;hydrolase activity;threonine-type peptidase activity;peptidase activity, acting on L-amino acid peptides	GO:0002376;GO:0006508;GO:0006511;GO:0006955;GO:0008152;GO:0009056;GO:0009057;GO:0009987;GO:0010498;GO:0019538;GO:0019941;GO:0022402;GO:0030163;GO:0031145;GO:0034960;GO:0034962;GO:0043085;GO:0043086;GO:0043161;GO:0043170;GO:0043283;GO:0043285;GO:0043632;GO:0044092;GO:0044093;GO:0044237;GO:0044238;GO:0044248;GO:0044257;GO:0044260;GO:0044265;GO:0044267;GO:0050790;GO:0050896;GO:0051340;GO:0051351;GO:…	immune system process;proteolysis;ubiquitin-dependent protein catabolic process;immune response;metabolic process;catabolic process;macromolecule catabolic process;cellular process;proteasomal protein catabolic process;protein metabolic process	hsa:5698	ko03050	Proteasome	K02741	9	5	7	14	5	7	14	5	7	14	30.6	30.6	30.6	23.264	219	1.9233e-110	0.91954	0.743937	0.22011	0.20391
53	1982;6937;10235;10865;13074;13131			IPI00000792;IPI00641565;IPI00647366;IPI00642016;IPI00645425;IPI00874075	6;6;5;5;1;1	6;6;5;5;1;1	6;6;5;5;1;1	FALSE	Quinone oxidoreductase;NADPH:quinone reductase;Zeta-crystallin;Putative uncharacterized protein CRYZ	CRYZ	Quinone oxidoreductase;Uncharacterized protein;quinone oxidoreductase isoform b;Uncharacterized protein	Q08257;D3DQ76;A6NP24;A6NN60;C9JH92	QOR_HUMAN;A6NP24_HUMAN;A6NN60_HUMAN	ENST00000340866;ENST00000370870;ENST00000370871	OTTHUMP00000011194;OTTHUMP00000011211;OTTHUMP00000011213;OTTHUMP00000011212	NP_001123514;NP_001880;NP_001123515	PF08240;PF00107	ADH_N;ADH_zinc_N	Alcohol dehydrogenase GroES-like domain;Zinc-binding dehydrogenase	GO:0005737;GO:0044424;GO:0044464	cytoplasm;intracellular part;cell part	GO:0003824;GO:0003960;GO:0005488;GO:0008270;GO:0016491;GO:0016651;GO:0016655;GO:0043167;GO:0043169;GO:0046872;GO:0046914	catalytic activity;NADPH:quinone reductase activity;binding;zinc ion binding;oxidoreductase activity;oxidoreductase activity, acting on NADH or NADPH;oxidoreductase activity, acting on NADH or NADPH, quinone or similar compound as acceptor;ion binding	GO:0003008;GO:0007600;GO:0007601;GO:0008152;GO:0032501;GO:0050877;GO:0050890;GO:0050953;GO:0055114	system process;sensory perception;visual perception;metabolic process;multicellular organismal process;neurological system process;cognition;sensory perception of light stimulus;oxidation reduction	hsa:1429			K00344	6	6	6	10	6	6	10	6	6	10	28.9	28.9	28.9	35.206	329	3.7588e-28	1.39513	1.03466	0.44335	0.43787
54	7063;10529			IPI00000811;IPI00789119;IPI00796198	2;2;2	2;2;2	2;2;2	FALSE	Proteasome subunit beta type-6;Proteasome delta chain;Macropain delta chain;Multicatalytic endopeptidase complex delta chain;Proteasome subunit Y	PSMB6;LMPY	Proteasome subunit beta type-6;20 kDa protein;12 kDa protein	P28072;Q6IAT9	PSB6_HUMAN	ENST00000270586	OTTHUMP00000115982;OTTHUMP00000182726;OTTHUMP00000182724;OTTHUMP00000182725	NP_002789	PF00227	Proteasome	Proteasome A-type and B-type	GO:0005634;GO:0005829;GO:0005839;GO:0032991;GO:0043226;GO:0043227;GO:0043229;GO:0043231;GO:0043234;GO:0044424;GO:0044444;GO:0044464	nucleus;cytosol;proteasome core complex;macromolecular complex;organelle;membrane-bounded organelle;intracellular organelle;intracellular membrane-bounded organelle;protein complex;intracellular part;cytoplasmic part;cell part	GO:0003824;GO:0004175;GO:0004298;GO:0008233;GO:0016787;GO:0070003;GO:0070011	catalytic activity;endopeptidase activity;threonine-type endopeptidase activity;peptidase activity;hydrolase activity;threonine-type peptidase activity;peptidase activity, acting on L-amino acid peptides	GO:0006508;GO:0006511;GO:0008152;GO:0009056;GO:0009057;GO:0009987;GO:0010498;GO:0019538;GO:0019941;GO:0022402;GO:0030163;GO:0031145;GO:0034960;GO:0034962;GO:0043085;GO:0043086;GO:0043161;GO:0043170;GO:0043283;GO:0043285;GO:0043632;GO:0044092;GO:0044093;GO:0044237;GO:0044238;GO:0044248;GO:0044257;GO:0044260;GO:0044265;GO:0044267;GO:0050790;GO:0051340;GO:0051351;GO:0051352;GO:0051436;GO:0051437;GO:…	proteolysis;ubiquitin-dependent protein catabolic process;metabolic process;catabolic process;macromolecule catabolic process;cellular process;proteasomal protein catabolic process;protein metabolic process;modification-dependent protein catabolic process	hsa:5694	ko03050	Proteasome	K02738	3	2	2	3	2	2	3	2	2	3	8.8	8.8	8.8	25.357	239	3.7234e-32	1.715	1.28269	0.26441	0.2693
55	41;115;2048;2049;2194;2366;2439;7101;7103;7104;7734;7735;8952;9748;12775;14301;14504;14505	30;31;32;33	1;23;33;221	IPI00000816;IPI00793344;IPI00792761;IPI00795516;IPI00086909;IPI00903243	18;13;8;7;5;2	15;11;6;5;5;2	15;11;6;5;5;2	FALSE	14-3-3 protein epsilon	YWHAE	14-3-3 protein epsilon;22 kDa protein	P62258;B7ZA86;D3DTH5;Q4VJB6	1433E_HUMAN	ENST00000264335	OTTHUMP00000166035;OTTHUMP00000182972;OTTHUMP00000182974	NP_006752	PF00244	2014-03-03	14-3-3 protein	GO:0016023;GO:0031410;GO:0031982;GO:0031988;GO:0042470;GO:0043226;GO:0043227;GO:0043229;GO:0043231;GO:0044424;GO:0044444;GO:0044464;GO:0048770	cytoplasmic membrane-bounded vesicle;cytoplasmic vesicle;vesicle;membrane-bounded vesicle;melanosome;organelle;membrane-bounded organelle;intracellular organelle;intracellular membrane-bounded organelle;intracellular part;cytoplasmic part;cell part	GO:0005488;GO:0005515;GO:0019899	binding;protein binding;enzyme binding	GO:0007154;GO:0007165;GO:0007242;GO:0009987;GO:0044419;GO:0050789;GO:0050794;GO:0051704;GO:0065007	cell communication;signal transduction;intracellular signaling cascade;cellular process;interspecies interaction between organisms;regulation of biological process;regulation of cellular process;multi-organism process;biological regulation	hsa:7531	ko04110	Cell cycle	K06630	6	18	22	40	15	18	32	15	18	32	67.8	60.8	60.8	29.174	255	0	1.14888	0.865801	0.36947	0.36965
56	3686;4215;6688;8005			IPI00913848;IPI00000856;IPI00383500	4;4;4	4;4;4	4;4;4	FALSE	cDNA FLJ77570, highly similar to Homo sapiens pleckstrin homology domain containing, family C (with FERM domain) member 1 (PLEKHC1), mRNA;Fermitin family homolog 2;Pleckstrin homology domain-containing family C member 1;Kindlin-2;Mitogen-inducible gene 2 protein	FERMT2;KIND2;MIG2;PLEKHC1	fermitin family homolog 2 isoform 2;Isoform 1 of Fermitin family homolog 2;Isoform 2 of Fermitin family homolog 2	A8K6S3;B5TJY2;Q96AC1-1;Q96AC1;Q96AC1-2	A8K6S3_HUMAN;FERM2_HUMAN	ENST00000341590;ENST00000343279;ENST00000395631	OTTHUMP00000028333;OTTHUMP00000179004;OTTHUMP00000179005	NP_001128471;NP_006823;NP_001128472	PF00373;PF00169	FERM_M;PH	FERM central domain;PH domain	GO:0001725;GO:0031941;GO:0032432;GO:0032991;GO:0042641;GO:0043234;GO:0044422;GO:0044424;GO:0044430;GO:0044446;GO:0044464;GO:0005912;GO:0005924;GO:0005925;GO:0005938;GO:0030054;GO:0030055;GO:0044425;GO:0044444;GO:0044459;GO:0070161	stress fiber;filamentous actin;actin filament bundle;macromolecular complex;actomyosin;protein complex;organelle part;intracellular part;cytoskeletal part;intracellular organelle part;cell part;adherens junction;cell-substrate adherens junction	GO:0005488;GO:0005515	binding;protein binding	GO:0006996;GO:0007010;GO:0007155;GO:0008360;GO:0009987;GO:0016043;GO:0022603;GO:0022604;GO:0022610;GO:0030029;GO:0030036;GO:0050789;GO:0050793;GO:0050794;GO:0051128;GO:0065007;GO:0065008	organelle organization;cytoskeleton organization;cell adhesion;regulation of cell shape;cellular process;cellular component organization;regulation of anatomical structure morphogenesis;regulation of cell morphogenesis;biological adhesion					3	4	4	5	4	4	5	4	4	5	8.6	8.6	8.6	78.675	687	1.9998e-16	2.15086	1.23423	0.29376	0.30091
57	4427;10463;10706			IPI00386803;IPI00952738;IPI00000861;IPI00883946;IPI00909481;IPI00909678;IPI00909939	3;3;3;3;2;2;2	3;3;3;3;2;2;2	3;3;3;3;2;2;2	FALSE	LIM and SH3 domain protein 1;MLN 50;cDNA FLJ58065, highly similar to LIM and SH3 domain protein 1;cDNA FLJ51834, highly similar to LIM and SH3 domain protein 1;cDNA FLJ52195, highly similar to LIM and SH3 domain protein 1	LASP1;MLN50	Isoform 2 of LIM and SH3 domain protein 1;Uncharacterized protein;Isoform 1 of LIM and SH3 domain protein 1;Uncharacterized protein;cDNA FLJ58065, highly similar to LIM and SH3 domain protein 1;cDNA FLJ51834, highly similar to LIM and SH3 domain protein 1;	Q14847-2;Q14847;C9JVR8;Q14847-1;A8K1D2;C9J9W2;B4DJI4;B4DGQ0;B4DIC4	LASP1_HUMAN;B4DJI4_HUMAN;B4DGQ0_HUMAN;B4DIC4_HUMAN	ENST00000318008	OTTHUMP00000164238;OTTHUMP00000181138;OTTHUMP00000164239	NP_006139	PF00412;PF00880;PF00018	LIM;Nebulin;SH3_1	LIM domain;Nebulin repeat;SH3 domain	GO:0005856;GO:0030863;GO:0030864;GO:0043226;GO:0043228;GO:0043229;GO:0043232;GO:0044422;GO:0044424;GO:0044430;GO:0044444;GO:0044446;GO:0044448;GO:0044464	cytoskeleton;cortical cytoskeleton;cortical actin cytoskeleton;organelle;non-membrane-bounded organelle;intracellular organelle;intracellular non-membrane-bounded organelle;organelle part;intracellular part;cytoskeletal part;cytoplasmic part	GO:0004871;GO:0005070;GO:0005215;GO:0005488;GO:0005515;GO:0008270;GO:0015075;GO:0022857;GO:0022891;GO:0022892;GO:0030674;GO:0043167;GO:0043169;GO:0046872;GO:0046914;GO:0060089;GO:0060090	signal transducer activity;SH3/SH2 adaptor activity;transporter activity;binding;protein binding;zinc ion binding;ion transmembrane transporter activity;transmembrane transporter activity;substrate-specific transmembrane transporter activity	GO:0006810;GO:0006811;GO:0051234	transport;ion transport;establishment of localization	hsa:3927				7	3	3	5	3	3	5	3	3	5	22	22	22	36.014	323	1.6775e-27	1.08699	0.818197	0.30968	0.30247
58	8478;11544			IPI00893918;IPI00000873;IPI00646425;IPI00893487;IPI00793323;IPI00893211;IPI00893333	2;2;1;1;1;1;1	2;2;1;1;1;1;1	2;2;1;1;1;1;1	FALSE	Valyl-tRNA synthetase;Valine--tRNA ligase;Protein G7a	VARS;DAAP-21F2.2-001;DAMC-117B11.3-001;G7A;VARS2;DAQB-147D11.5-001;DASS-324O23.5-001;DADB-149K5.2-002;DAQB-147D11.5-002;XXbac-BCX40G17.6-002;XXbac-BPG32J3.9-002;DAAP-21F2.2-002;DAMC-117B11.3-002;DASS-324O23.5-002	Valyl-tRNA synthetase;Valyl-tRNA synthetase;Valyl-tRNA synthetase;cDNA FLJ50305, highly similar to Valyl-tRNA synthetase;Valyl-tRNA synthetase;Valyl-tRNA synthetase;Valyl-tRNA synthetase	B0V043;P26640;Q5SP20;A2BEY0;B4DZ61;A2ABF4;B0V044;A2BEY1	B0V043_HUMAN;SYVC_HUMAN;Q5SP20_HUMAN;A2BEY0_HUMAN;A2ABF4_HUMAN;B0V044_HUMAN;A2BEY1_HUMAN	ENST00000211402;ENST00000375663	OTTHUMP00000193037;OTTHUMP00000194184;OTTHUMP00000029422;OTTHUMP00000029855;OTTHUMP00000193354;OTTHUMP00000014896;OTTHUMP00000174543;OTTHUMP00000174484;OTTHUMP00000193355;OTTHUMP00000195462;OTTHUMP00000195733;OTTHUMP00000193038;OTTHUMP00000194185;OTTHUMP00000195907	NP_006286	PF08264;PF00043;PF02798;PF00133	Anticodon_1;GST_C;GST_N;tRNA-synt_1	Anticodon-binding domain;Glutathione S-transferase, C-terminal domain;Glutathione S-transferase, N-terminal domain;tRNA synthetases class I (I, L, M and V)	GO:0005739;GO:0005829;GO:0032991;GO:0043226;GO:0043227;GO:0043229;GO:0043231;GO:0043234;GO:0044424;GO:0044444;GO:0044464	mitochondrion;cytosol;macromolecular complex;organelle;membrane-bounded organelle;intracellular organelle;intracellular membrane-bounded organelle;protein complex;intracellular part;cytoplasmic part;cell part	GO:0000166;GO:0001882;GO:0001883;GO:0003824;GO:0004812;GO:0004832;GO:0005488;GO:0005515;GO:0005524;GO:0008134;GO:0016874;GO:0016875;GO:0016876;GO:0017076;GO:0030554;GO:0032553;GO:0032555;GO:0032559;GO:0051059	nucleotide binding;nucleoside binding;purine nucleoside binding;catalytic activity;aminoacyl-tRNA ligase activity;valine-tRNA ligase activity;binding;protein binding;ATP binding;transcription factor binding;ligase activity	GO:0006082;GO:0006139;GO:0006399;GO:0006418;GO:0006438;GO:0006519;GO:0006520;GO:0006807;GO:0006950;GO:0006952;GO:0006986;GO:0007584;GO:0008152;GO:0009308;GO:0009605;GO:0009607;GO:0009987;GO:0009991;GO:0010033;GO:0016070;GO:0019752;GO:0031667;GO:0034660;GO:0034960;GO:0042180;GO:0042221;GO:0043038;GO:0043039;GO:0043170;GO:0043283;GO:0043436;GO:0044106;GO:0044237;GO:0044238;GO:0044260;GO:0050896;GO:…	organic acid metabolic process;nucleobase, nucleoside, nucleotide and nucleic acid metabolic process;tRNA metabolic process;tRNA aminoacylation for protein translation;valyl-tRNA aminoacylation;cellular amino acid and derivative metabolic process	hsa:7407	ko00290;ko00970	Valine, leucine and isoleucine biosynthesis;Aminoacyl-tRNA biosynthesis	K01873	7	2	2	3	2	2	3	2	2	3	2.1	2.1	2.1	140.46	1264	2.5362e-11	2.21445	1.5966	0.13004	0.1648
59	184;1141;1818;4663;4664;5280;5819;6957;6958;8159;8778;10245;10246;10307;10742;11206;11691;12142	34	21	IPI00000874;IPI00640741;IPI00641244	18;16;9	18;16;9	14;12;5	FALSE	Peroxiredoxin-1;Thioredoxin peroxidase 2;Thioredoxin-dependent peroxide reductase 2;Proliferation-associated gene protein;Natural killer cell-enhancing factor A	PRDX1;PAGA;PAGB;TDPX2	Peroxiredoxin-1;19 kDa protein;11 kDa protein	Q06830;B2R4P2;D3DPZ8	PRDX1_HUMAN	ENST00000262746;ENST00000319248	OTTHUMP00000009234;OTTHUMP00000009235;OTTHUMP00000009237;OTTHUMP00000009236	NP_002565;NP_859047;NP_859048	PF10417;PF00578	1-cysPrx_C;AhpC-TSA	C-terminal domain of 1-Cys peroxiredoxin;AhpC/TSA family	GO:0005634;GO:0016023;GO:0031410;GO:0031982;GO:0031988;GO:0042470;GO:0043226;GO:0043227;GO:0043229;GO:0043231;GO:0044424;GO:0044444;GO:0044464;GO:0048770	nucleus;cytoplasmic membrane-bounded vesicle;cytoplasmic vesicle;vesicle;membrane-bounded vesicle;melanosome;organelle;membrane-bounded organelle;intracellular organelle;intracellular membrane-bounded organelle;intracellular part;cytoplasmic part	GO:0003824;GO:0004601;GO:0005488;GO:0005515;GO:0016209;GO:0016491;GO:0016684;GO:0051920	catalytic activity;peroxidase activity;binding;protein binding;antioxidant activity;oxidoreductase activity;oxidoreductase activity, acting on peroxide as acceptor;peroxiredoxin activity	GO:0000302;GO:0001501;GO:0006800;GO:0006950;GO:0006979;GO:0008152;GO:0008283;GO:0009056;GO:0009987;GO:0019725;GO:0032502;GO:0033554;GO:0034599;GO:0034614;GO:0042221;GO:0042542;GO:0042592;GO:0042743;GO:0042744;GO:0044237;GO:0044248;GO:0045454;GO:0048731;GO:0048856;GO:0050789;GO:0050794;GO:0050896;GO:0051716;GO:0055114;GO:0065007;GO:0065008;GO:0070301	response to reactive oxygen species;skeletal system development;oxygen and reactive oxygen species metabolic process;response to stress;response to oxidative stress;metabolic process;cell proliferation;catabolic process;cellular process	hsa:5052			K03386	3	18	20	34	18	20	34	14	16	26	78.9	78.9	63.8	22.11	199	1.3472e-110	1.69529	1.23942	0.29049	0.25281
60	90;478;1551;1559;3296;3344;3567;3881;7114;7654;7791;8252;8477;8882;9649;10110;11224;11225;12277;12646;12992;13049;13508;14382			IPI00000877;IPI00922838;IPI00922127;IPI00922745	24;23;17;4	24;23;17;4	24;23;17;4	FALSE	Hypoxia up-regulated protein 1;150 kDa oxygen-regulated protein;Orp150;cDNA FLJ56074, highly similar to 150 kDa oxygen-regulated protein (Orp150);cDNA FLJ54708, highly similar to 150 kDa oxygen-regulated protein (Orp150)	HYOU1;ORP150	Hypoxia up-regulated protein 1;cDNA FLJ56074, highly similar to 150 kDa oxygen-regulated protein;cDNA FLJ54708, highly similar to 150 kDa oxygen-regulated protein	Q9Y4L1;A8C1Z0;B3KXH0;B7Z602;B7Z766;Q05D91;Q68D25;Q6IN67;Q9BST8;B7Z2N4;B7Z909	HYOU1_HUMAN;B7Z2N4_HUMAN;B7Z909_HUMAN	ENST00000353883;ENST00000404233		NP_001124463;NP_006380	PF00012	HSP70	Hsp70 protein	GO:0005783;GO:0005788;GO:0031974;GO:0043226;GO:0043227;GO:0043229;GO:0043231;GO:0043233;GO:0044422;GO:0044424;GO:0044432;GO:0044444;GO:0044446;GO:0044464;GO:0070013	endoplasmic reticulum;endoplasmic reticulum lumen;membrane-enclosed lumen;organelle;membrane-bounded organelle;intracellular organelle;intracellular membrane-bounded organelle;organelle lumen;organelle part;intracellular part;endoplasmic reticulum part	GO:0000166;GO:0001882;GO:0001883;GO:0005488;GO:0005515;GO:0005524;GO:0017076;GO:0030554;GO:0032553;GO:0032555;GO:0032559	nucleotide binding;nucleoside binding;purine nucleoside binding;binding;protein binding;ATP binding;purine nucleotide binding;adenyl nucleotide binding;ribonucleotide binding;purine ribonucleotide binding;adenyl ribonucleotide binding	GO:0001666;GO:0006950;GO:0042221;GO:0050896;GO:0070482	response to hypoxia;response to stress;response to chemical stimulus;response to stimulus;response to oxygen levels	hsa:10525			K09486	4	24	24	40	24	24	40	24	24	40	34.2	34.2	34.2	111.33	999	0	0.923958	0.698227	0.16975	0.15043
61	33;77;802;1361;6090;8714;9358;11034;13358;13493			IPI00001159;IPI00788818	10;1	10;1	10;1	FALSE	Translational activator GCN1;GCN1-like protein 1	GCN1L1;KIAA0219	Translational activator GCN1	Q92616;B4DM32;E1NZA1	GCN1L_HUMAN	ENST00000300648	OTTHUMP00000169516	NP_006827	PF02985	HEAT	HEAT repeat	GO:0005840;GO:0030529;GO:0032991;GO:0043226;GO:0043228;GO:0043229;GO:0043232;GO:0044424;GO:0044444;GO:0044464	ribosome;ribonucleoprotein complex;macromolecular complex;organelle;non-membrane-bounded organelle;intracellular organelle;intracellular non-membrane-bounded organelle;intracellular part;cytoplasmic part;cell part	GO:0003676;GO:0005488;GO:0005515;GO:0008135;GO:0045182	nucleic acid binding;binding;protein binding;translation factor activity, nucleic acid binding;translation regulator activity	GO:0006417;GO:0009889;GO:0010468;GO:0010556;GO:0010608;GO:0019222;GO:0031323;GO:0031326;GO:0032268;GO:0050789;GO:0050794;GO:0051246;GO:0060255;GO:0065007;GO:0080090	regulation of translation;regulation of biosynthetic process;regulation of gene expression;regulation of macromolecule biosynthetic process;posttranscriptional regulation of gene expression;regulation of metabolic process	hsa:10985				2	10	10	12	10	10	12	10	10	12	5.5	5.5	5.5	292.75	2671	6.9971e-33	3.32469	2.40188	0.020074	0.016516
62	11949			IPI00001437;IPI00916668	1;1	1;1	1;1	FALSE	Rho-related GTP-binding protein RhoE;Rho family GTPase 3;Rnd3;Rho8;MemB protein;Putative uncharacterized protein ARHE	RND3;ARHE;RHO8;RHOE	Rho-related GTP-binding protein RhoE;Putative uncharacterized protein ARHE	P61587;B2R838;D3DP95;D3DP96;Q6FGN7;Q6FGR9;Q4ZFY0	RND3_HUMAN;Q4ZFY0_HUMAN	ENST00000263895;ENST00000375734	OTTHUMP00000162684;OTTHUMP00000162685;OTTHUMP00000204382	NP_005159	PF00071	Ras	Ras family	GO:0000139;GO:0016020;GO:0031090;GO:0044422;GO:0044424;GO:0044431;GO:0044444;GO:0044446;GO:0044464	Golgi membrane;membrane;organelle membrane;organelle part;intracellular part;Golgi apparatus part;cytoplasmic part;intracellular organelle part;cell part	GO:0000166;GO:0003824;GO:0003924;GO:0005488;GO:0005525;GO:0016462;GO:0016787;GO:0016817;GO:0016818;GO:0017076;GO:0017111;GO:0019001;GO:0032553;GO:0032555;GO:0032561	nucleotide binding;catalytic activity;GTPase activity;binding;GTP binding;pyrophosphatase activity;hydrolase activity;hydrolase activity, acting on acid anhydrides;hydrolase activity, acting on acid anhydrides, in phosphorus-containing anhydrides	GO:0006996;GO:0007010;GO:0007154;GO:0007155;GO:0007165;GO:0007242;GO:0007264;GO:0009987;GO:0016043;GO:0022610;GO:0030029;GO:0030036;GO:0050789;GO:0050794;GO:0065007	organelle organization;cytoskeleton organization;cell communication;cell adhesion;signal transduction;intracellular signaling cascade;small GTPase mediated signal transduction;cellular process;cellular component organization;biological adhesion	hsa:390			K07859	2	1	1	1	1	1	1	1	1	1	5.3	5.3	5.3	27.368	244	0.0032253
63	3390;10291			IPI00001453	2	1	1	FALSE	Alpha-internexin;66 kDa neurofilament protein;Neurofilament-66	INA;NEF5	Alpha-internexin	Q16352;B4DE66;Q59EM6	AINX_HUMAN	ENST00000369849	OTTHUMP00000020403	NP_116116	PF00038;PF04732	Filament;Filament_head	Intermediate filament protein;Intermediate filament head (DNA binding) region	GO:0005882;GO:0005883;GO:0044422;GO:0044424;GO:0044430;GO:0044446;GO:0044464	intermediate filament;neurofilament;organelle part;intracellular part;cytoskeletal part;intracellular organelle part;cell part	GO:0005198;GO:0005200	structural molecule activity;structural constituent of cytoskeleton	GO:0007399;GO:0009987;GO:0030154;GO:0032502;GO:0048731;GO:0048856;GO:0048869	nervous system development;cellular process;cell differentiation;developmental process;system development;anatomical structure development;cellular developmental process	hsa:9118			K07608	1	2	2	3	1	1	1	1	1	1	3.4	1.6	1.6	55.39	499	5.4838e-05
64	89;1663;1734;2010;3255;6435;7347;11238;12424;13834			IPI00001539;IPI00873829	10;10	10;10	10;10	FALSE	3-ketoacyl-CoA thiolase, mitochondrial;Beta-ketothiolase;Acetyl-CoA acyltransferase;Mitochondrial 3-oxoacyl-CoA thiolase;T1	ACAA2	3-ketoacyl-CoA thiolase, mitochondrial;42 kDa protein	P42765;B2RB23;B3KNP8	THIM_HUMAN	ENST00000285093;ENST00000398549	OTTHUMP00000073215;OTTHUMP00000163502	NP_006102	PF02803;PF00108	Thiolase_C;Thiolase_N	Thiolase, C-terminal domain;Thiolase, N-terminal domain	GO:0005743;GO:0016020;GO:0019866;GO:0031090;GO:0031966;GO:0044422;GO:0044424;GO:0044429;GO:0044444;GO:0044446;GO:0044464	mitochondrial inner membrane;membrane;organelle inner membrane;organelle membrane;mitochondrial membrane;organelle part;intracellular part;mitochondrial part;cytoplasmic part;intracellular organelle part;cell part	GO:0003824;GO:0003988;GO:0008415;GO:0016408;GO:0016740;GO:0016746;GO:0016747	catalytic activity;acetyl-CoA C-acyltransferase activity;acyltransferase activity;C-acyltransferase activity;transferase activity;transferase activity, transferring acyl groups;transferase activity, transferring acyl groups other than amino-acyl groups	GO:0006066;GO:0006082;GO:0006629;GO:0006631;GO:0006694;GO:0006695;GO:0008152;GO:0008202;GO:0008203;GO:0008610;GO:0009058;GO:0009987;GO:0016125;GO:0016126;GO:0019752;GO:0032787;GO:0042180;GO:0043436;GO:0044237;GO:0044238;GO:0044249;GO:0044255	alcohol metabolic process;organic acid metabolic process;lipid metabolic process;fatty acid metabolic process;steroid biosynthetic process;cholesterol biosynthetic process;metabolic process;steroid metabolic process;cholesterol metabolic process	hsa:10449	ko00062;ko00071;ko00280;ko00362	Fatty acid elongation in mitochondria;Fatty acid metabolism;Valine, leucine and isoleucine degradation;Benzoate degradation via hydroxylation	K07508	2	10	10	17	10	10	17	10	10	17	43.1	43.1	43.1	41.924	397	0	1.70675	1.20376	0.31357	0.32762
65	13751			IPI00001589	1	1	1	FALSE	Mitochondrial import inner membrane translocase subunit Tim13	TIMM13;TIM13B;TIMM13A;TIMM13B	Mitochondrial import inner membrane translocase subunit Tim13	Q9Y5L4	TIM13_HUMAN	ENST00000215570	OTTHUMP00000078157	NP_036590	PF02953	zf-Tim10_DDP	Tim10/DDP family zinc finger	GO:0005744;GO:0032991;GO:0042719;GO:0043234;GO:0044422;GO:0044424;GO:0044425;GO:0044429;GO:0044444;GO:0044446;GO:0044455;GO:0044464	mitochondrial inner membrane presequence translocase complex;macromolecular complex;mitochondrial intermembrane space protein transporter complex;protein complex;organelle part;intracellular part;membrane part;mitochondrial part;cytoplasmic part	GO:0005488;GO:0005515;GO:0008270;GO:0043167;GO:0043169;GO:0046872;GO:0046914	binding;protein binding;zinc ion binding;ion binding;cation binding;metal ion binding;transition metal ion binding	GO:0003008;GO:0006605;GO:0006612;GO:0006626;GO:0006810;GO:0006839;GO:0006886;GO:0006996;GO:0007005;GO:0007006;GO:0007007;GO:0007600;GO:0007605;GO:0009987;GO:0015031;GO:0016043;GO:0016044;GO:0017038;GO:0032501;GO:0045039;GO:0045184;GO:0046907;GO:0050877;GO:0050890;GO:0050954;GO:0051234;GO:0051649;GO:0055085;GO:0065002	system process;protein targeting;protein targeting to membrane;protein targeting to mitochondrion;transport;mitochondrial transport;intracellular protein transport;organelle organization;mitochondrion organization;mitochondrial membrane organization	hsa:26517				1	1	1	2	1	1	2	1	1	2	14.7	14.7	14.7	10.5	95	4.1226e-39	2.01792	1.54357	0.14695	0.18271
66	1370;2316;10758	35	277	IPI00470529;IPI00940949;IPI00001592;IPI00909386;IPI00910425	3;3;3;3;2	3;3;3;3;2	3;3;3;3;2	FALSE	cDNA FLJ56293, highly similar to Transmembrane glycoprotein NMB;Transmembrane glycoprotein NMB;Transmembrane glycoprotein HGFIN;cDNA FLJ59335, highly similar to Transmembrane glycoprotein NMB;cDNA FLJ59334, highly similar to Transmembrane glycoprotein NMB	GPNMB;HGFIN;NMB;UNQ1725/PRO9925	cDNA FLJ56293, highly similar to Transmembrane glycoprotein NMB;Isoform 1 of Transmembrane glycoprotein NMB;Isoform 2 of Transmembrane glycoprotein NMB;cDNA FLJ53367, highly similar to Transmembrane glycoprotein NMB;cDNA FLJ53355, highly similar to Transme	B4E3D4;Q14956-1;Q14956;A8K7R3;B2R5R1;Q14956-2;B4DLL8;B4DN79;B4DZS5;B4DLJ7;B4DLL5	B4E3D4_HUMAN;GPNMB_HUMAN;B4DLL8_HUMAN;B4DLJ7_HUMAN	ENST00000381990;ENST00000258733	OTTHUMP00000202127;OTTHUMP00000024429;OTTHUMP00000122417	NP_001005340;NP_002501	PF00801	PKD	PKD domain	GO:0005887;GO:0016021;GO:0016023;GO:0031224;GO:0031226;GO:0031410;GO:0031982;GO:0031988;GO:0043226;GO:0043227;GO:0043229;GO:0043231;GO:0044424;GO:0044425;GO:0044444;GO:0044459;GO:0044464;GO:0042470;GO:0048770	integral to plasma membrane;integral to membrane;cytoplasmic membrane-bounded vesicle;intrinsic to membrane;intrinsic to plasma membrane;cytoplasmic vesicle;vesicle;membrane-bounded vesicle;organelle;membrane-bounded organelle;intracellular organelle	GO:0001871;GO:0005102;GO:0005178;GO:0005488;GO:0005515;GO:0005539;GO:0008201;GO:0030246;GO:0030247;GO:0032403	pattern binding;receptor binding;integrin binding;binding;protein binding;glycosaminoglycan binding;heparin binding;carbohydrate binding;polysaccharide binding;protein complex binding	GO:0001649;GO:0007155;GO:0009888;GO:0009987;GO:0022610;GO:0030154;GO:0030282;GO:0031214;GO:0032502;GO:0048856;GO:0048869;GO:0008285;GO:0042127;GO:0048519;GO:0048523;GO:0050789;GO:0050794;GO:0065007	osteoblast differentiation;cell adhesion;tissue development;cellular process;biological adhesion;cell differentiation;bone mineralization;biomineral formation;developmental process;anatomical structure development;cellular developmental process	hsa:10457				5	3	4	8	3	4	8	3	4	8	7.2	7.2	7.2	68.072	607	4.7999e-121	1.24555	0.960984	0.48724	0.49773
67	1824;5352;9433;14801			IPI00399307;IPI00001593	4;4	4;4	4;4	FALSE	Prolylcarboxypeptidase (Angiotensinase C), isoform CRA_b;Putative uncharacterized protein PRCP;Lysosomal Pro-X carboxypeptidase;Prolylcarboxypeptidase;Proline carboxypeptidase;Angiotensinase C;Lysosomal carboxypeptidase C	PRCP;PCP	lysosomal Pro-X carboxypeptidase isoform 2 preproprotein;Lysosomal Pro-X carboxypeptidase	A8MU24;B3KRK5;P42785;B3KR26;B7Z7Q6	A8MU24_HUMAN;PCP_HUMAN	ENST00000393399;ENST00000313010		NP_955450;NP_005031	PF05577	Peptidase_S28	Serine carboxypeptidase S28	GO:0000323;GO:0005764;GO:0005773;GO:0043226;GO:0043227;GO:0043229;GO:0043231;GO:0044424;GO:0044444;GO:0044464	lytic vacuole;lysosome;vacuole;organelle;membrane-bounded organelle;intracellular organelle;intracellular membrane-bounded organelle;intracellular part;cytoplasmic part;cell part	GO:0003824;GO:0004180;GO:0008233;GO:0008236;GO:0008238;GO:0016787;GO:0017171;GO:0070011;GO:0004185;GO:0070008	catalytic activity;carboxypeptidase activity;peptidase activity;serine-type peptidase activity;exopeptidase activity;hydrolase activity;serine hydrolase activity;peptidase activity, acting on L-amino acid peptides;serine-type carboxypeptidase activity	GO:0006508;GO:0008152;GO:0009056;GO:0009057;GO:0019538;GO:0030163;GO:0043170;GO:0043283;GO:0043285;GO:0044238	proteolysis;metabolic process;catabolic process;macromolecule catabolic process;protein metabolic process;protein catabolic process;macromolecule metabolic process;biopolymer metabolic process;biopolymer catabolic process;primary metabolic process	hsa:5547			K01285	2	4	4	7	4	4	7	4	4	7	12.8	12.8	12.8	58.099	517	9.2463e-215	1.43236	1.07689	0.4078	0.42385
68	9411;13038;13904			IPI00940340;IPI00001636;IPI00385153;IPI00940152;IPI00913912	3;3;3;2;1	3;3;3;2;1	3;3;3;2;1	FALSE	Ataxin-10;Spinocerebellar ataxia type 10 protein;Brain protein E46 homolog;HUMEEP;cDNA FLJ54600, highly similar to Ataxin-10	ATXN10;SCA10;DKFZp434I1726	54 kDa protein;Ataxin-10;HUMEEP;ataxin-10 isoform 2	Q9UBB4;Q7Z524;B4DG05;Q9NTC6	ATX10_HUMAN;Q7Z524_HUMAN;B4DG05_HUMAN	ENST00000252934;ENST00000381061;ENST00000396011	OTTHUMP00000028591;OTTHUMP00000197383	NP_037368;NP_001161093	PF09759	Atx10homo_assoc	Spinocerebellar ataxia type 10 protein domain	GO:0030425;GO:0042995;GO:0043005;GO:0043025;GO:0044424;GO:0044444;GO:0044464;GO:0048471	dendrite;cell projection;neuron projection;cell soma;intracellular part;cytoplasmic part;cell part;perinuclear region of cytoplasm	GO:0005488;GO:0005515	binding;protein binding	GO:0007399;GO:0008219;GO:0009987;GO:0016265;GO:0032502;GO:0048731;GO:0048856	nervous system development;cell death;cellular process;death;developmental process;system development;anatomical structure development	hsa:25814				5	3	3	4	3	3	4	3	3	4	7.3	7.3	7.3	53.914	478	5.8851e-34	1.79006	1.34958	0.22812	0.26512
69	131;3178;3210;4178;4260;7075;7391;7968;8424;9008;10908;11405;11547;12574;12669;12734;13750;14174;14537;14604	36	1	IPI00001639;IPI00922792	20;13	20;13	20;13	FALSE	Importin subunit beta-1;Karyopherin subunit beta-1;Nuclear factor P97;Importin-90;cDNA FLJ50625, highly similar to Importin beta-1 subunit	KPNB1;NTF97	Importin subunit beta-1;cDNA FLJ50625, highly similar to Importin beta-1 subunit	Q14974;B2RBR9;B7Z752;B7ZAV6;D3DTT3;B7Z5M1	IMB1_HUMAN;B7Z5M1_HUMAN	ENST00000290158	OTTHUMP00000035030;OTTHUMP00000181581	NP_002256	PF00514;PF02985;PF03810	Arm;HEAT;IBN_N	Armadillo/beta-catenin-like repeat;HEAT repeat;Importin-beta N-terminal domain	GO:0005643;GO:0005654;GO:0005829;GO:0032991;GO:0043234;GO:0044422;GO:0044424;GO:0044425;GO:0044428;GO:0044444;GO:0044446;GO:0044464;GO:0046930	nuclear pore;nucleoplasm;cytosol;macromolecular complex;protein complex;organelle part;intracellular part;membrane part;nuclear part;cytoplasmic part;intracellular organelle part;cell part;pore complex	GO:0005048;GO:0005488;GO:0005515;GO:0008139;GO:0008270;GO:0019904;GO:0042277;GO:0043167;GO:0043169;GO:0046872;GO:0046914	signal sequence binding;binding;protein binding;nuclear localization sequence binding;zinc ion binding;protein domain specific binding;peptide binding;ion binding;cation binding;metal ion binding;transition metal ion binding	GO:0000059;GO:0000060;GO:0006461;GO:0006605;GO:0006606;GO:0006607;GO:0006810;GO:0006886;GO:0006913;GO:0009987;GO:0010926;GO:0015031;GO:0016043;GO:0017038;GO:0022607;GO:0034621;GO:0034622;GO:0043623;GO:0043933;GO:0044419;GO:0045184;GO:0046907;GO:0051169;GO:0051170;GO:0051234;GO:0051649;GO:0051704;GO:0065003	protein import into nucleus, docking;protein import into nucleus, translocation;protein complex assembly;protein targeting;protein import into nucleus;NLS-bearing substrate import into nucleus;transport;intracellular protein transport	hsa:3837				2	20	21	33	20	21	33	20	21	33	30.9	30.9	30.9	97.169	876	0	3.91053	2.87158	0.0070001	0.002223
70	1344;7256;8872;8887			IPI00001655;IPI00910720	4;2	4;2	4;2	FALSE	UPF0468 protein C16orf80;Transcription factor IIB;cDNA FLJ58848, highly similar to Homo sapiens transcription factor IIB	C16orf80	UPF0468 protein C16orf80;cDNA FLJ58848, highly similar to Homo sapiens transcription factor IIB	Q9Y6A4;B4DN94	CP080_HUMAN;B4DN94_HUMAN	ENST00000262498	OTTHUMP00000080712;OTTHUMP00000164726	NP_037374	PF05018	DUF667	Protein of unknown function (DUF667)					GO:0007275;GO:0032501;GO:0032502	multicellular organismal development;multicellular organismal process;developmental process	hsa:29105				2	4	4	8	4	4	8	4	4	8	24.9	24.9	24.9	22.774	193	2.1514e-51	1.59553	1.22636	0.29877	0.31485
71	8253;11398;13686			IPI00001661;IPI00787306;IPI00747309;IPI00925791;IPI00926548;IPI00925317;IPI00927389;IPI00925570	3;3;3;2;2;2;2;2	3;3;3;2;2;2;2;2	3;3;3;2;2;2;2;2	FALSE	RCC1-I;Regulator of chromosome condensation;Chromosome condensation protein 1;Cell cycle regulatory protein	RCC1;CHC1	regulator of chromosome condensation isoform a;regulator of chromosome condensation isoform b;Regulator of chromosome condensation;Uncharacterized protein;Uncharacterized protein;Uncharacterized protein;Uncharacterized protein;Protein	Q16269;Q6NT97;C9JW69;P18754;Q5T081;C9JQZ4;C9J3R0;C9JMJ4;C9JRH2	Q16269_HUMAN;RCC1_HUMAN	ENST00000373831;ENST00000398962;ENST00000373832;ENST00000373833;ENST00000373834;ENST00000398958	OTTHUMP00000211005;OTTHUMP00000211007;OTTHUMP00000003775;OTTHUMP00000003777;OTTHUMP00000211009;OTTHUMP00000211008;OTTHUMP00000211006;OTTHUMP00000211004;OTTHUMP00000211010	NP_001041659;NP_001041660;NP_001041664;NP_001260	PF00415	RCC1	Regulator of chromosome condensation (RCC1)	GO:0000228;GO:0000785;GO:0000790;GO:0000793;GO:0000794;GO:0005694;GO:0005737;GO:0043226;GO:0043228;GO:0043229;GO:0043232;GO:0044422;GO:0044424;GO:0044427;GO:0044428;GO:0044446;GO:0044454;GO:0044464	nuclear chromosome;chromatin;nuclear chromatin;condensed chromosome;condensed nuclear chromosome;chromosome;cytoplasm;organelle;non-membrane-bounded organelle;intracellular organelle;intracellular non-membrane-bounded organelle;organelle part	GO:0005488;GO:0005515;GO:0003682;GO:0005083;GO:0005085;GO:0005087;GO:0005088;GO:0030234;GO:0030695;GO:0042393;GO:0060589	binding;protein binding;chromatin binding;small GTPase regulator activity;guanyl-nucleotide exchange factor activity;Ran guanyl-nucleotide exchange factor activity;Ras guanyl-nucleotide exchange factor activity;enzyme regulator activity	GO:0000082;GO:0000226;GO:0000280;GO:0006996;GO:0007010;GO:0007017;GO:0007051;GO:0007052;GO:0007067;GO:0007088;GO:0007090;GO:0007346;GO:0009987;GO:0010564;GO:0016043;GO:0022402;GO:0022403;GO:0033043;GO:0033261;GO:0048285;GO:0050789;GO:0050794;GO:0051128;GO:0051301;GO:0051726;GO:0051783;GO:0065007	G1/S transition of mitotic cell cycle;microtubule cytoskeleton organization;nuclear division;organelle organization;cytoskeleton organization;microtubule-based process;spindle organization;mitotic spindle organization;mitosis;regulation of mitosis	hsa:1104;hsa:751867			K11493	8	3	3	5	3	3	5	3	3	5	9.3	9.3	9.3	48.145	452	3.0812e-08	0.874585	0.655738	0.12785	0.11134
72	4922;8081;10241;11535;11864;11865;13862			IPI00001663;IPI00220543;IPI00220542;IPI00220544;IPI00027862;IPI00514571	7;7;6;5;1;1	7;7;6;5;1;1	7;7;6;5;1;1	FALSE	Serine protease HTRA2, mitochondrial;High temperature requirement protein A2;Omi stress-regulated endoprotease;Serine proteinase OMI;Serine protease 25	HTRA2;OMI;PRSS25	Isoform 1 of Serine protease HTRA2, mitochondrial;Isoform 3 of Serine protease HTRA2, mitochondrial;Isoform 2 of Serine protease HTRA2, mitochondrial;Isoform 4 of Serine protease HTRA2, mitochondrial	O43464-1;O43464;A8K7G2;O43464-3;O43464-2;B2BKJ3;O43464-4	HTRA2_HUMAN	ENST00000258080;ENST00000352222	OTTHUMP00000160415;OTTHUMP00000202723;OTTHUMP00000160416	NP_037379;NP_659540	PF00595;PF00089	PDZ;Trypsin	PDZ domain (Also known as DHR or GLGF);Trypsin	GO:0005634;GO:0005758;GO:0005789;GO:0016020;GO:0016021;GO:0031090;GO:0031224;GO:0031966;GO:0031970;GO:0031974;GO:0043226;GO:0043227;GO:0043229;GO:0043231;GO:0044422;GO:0044424;GO:0044425;GO:0044429;GO:0044432;GO:0044444;GO:0044446;GO:0044464	nucleus;mitochondrial intermembrane space;endoplasmic reticulum membrane;membrane;integral to membrane;organelle membrane;intrinsic to membrane;mitochondrial membrane;organelle envelope lumen;membrane-enclosed lumen;organelle;membrane-bounded organelle	GO:0003824;GO:0004175;GO:0004252;GO:0005488;GO:0005515;GO:0008233;GO:0008236;GO:0016787;GO:0017171;GO:0051082;GO:0070011	catalytic activity;endopeptidase activity;serine-type endopeptidase activity;binding;protein binding;peptidase activity;serine-type peptidase activity;hydrolase activity;serine hydrolase activity;unfolded protein binding	GO:0006508;GO:0006915;GO:0006950;GO:0008152;GO:0008219;GO:0009056;GO:0009057;GO:0009987;GO:0012501;GO:0016265;GO:0019538;GO:0030163;GO:0043170;GO:0043283;GO:0043285;GO:0044238;GO:0050896	proteolysis;apoptosis;response to stress;metabolic process;cell death;catabolic process;macromolecule catabolic process;cellular process;programmed cell death;death;protein metabolic process;protein catabolic process;macromolecule metabolic process	hsa:27429	ko05012	Parkinson's disease	K08669	6	7	7	11	7	7	11	7	7	11	24.9	24.9	24.9	48.84	458	3.6299e-54	0.963577	0.743163	0.21924	0.19682
73	3205;5456;13089			IPI00001676;IPI00290543	3;3	3;3	3;3	FALSE	Nuclear protein localization protein 4 homolog	NPLOC4;KIAA1499;NPL4	Isoform 2 of Nuclear protein localization protein 4 homolog;Isoform 1 of Nuclear protein localization protein 4 homolog	Q8TAT6-2;Q8TAT6;B4DG89;Q8TAT6-1	NPL4_HUMAN	ENST00000331134;ENST00000374747	OTTHUMP00000181460;OTTHUMP00000181461	NP_060391	PF05021;PF05020	NPL4;zf-NPL4	NPL4 family;NPL4 family, putative zinc binding region	GO:0005634;GO:0005783;GO:0005829;GO:0016020;GO:0042175;GO:0043226;GO:0043227;GO:0043229;GO:0043231;GO:0044424;GO:0044425;GO:0044444;GO:0044464	nucleus;endoplasmic reticulum;cytosol;membrane;nuclear envelope-endoplasmic reticulum network;organelle;membrane-bounded organelle;intracellular organelle;intracellular membrane-bounded organelle;intracellular part;membrane part;cytoplasmic part;cell part	GO:0005488;GO:0005515;GO:0008270;GO:0043167;GO:0043169;GO:0046872;GO:0046914	binding;protein binding;zinc ion binding;ion binding;cation binding;metal ion binding;transition metal ion binding	GO:0006508;GO:0006511;GO:0006515;GO:0006944;GO:0006996;GO:0007030;GO:0008152;GO:0009056;GO:0009057;GO:0009987;GO:0010498;GO:0016043;GO:0016044;GO:0019538;GO:0019941;GO:0030163;GO:0030433;GO:0034960;GO:0034962;GO:0043161;GO:0043170;GO:0043283;GO:0043285;GO:0043632;GO:0044237;GO:0044238;GO:0044248;GO:0044257;GO:0044260;GO:0044265;GO:0044267;GO:0051603	proteolysis;ubiquitin-dependent protein catabolic process;misfolded or incompletely synthesized protein catabolic process;membrane fusion;organelle organization;Golgi organization;metabolic process;catabolic process;macromolecule catabolic process	hsa:55666				2	3	3	5	3	3	5	3	3	5	7.6	7.6	7.6	69.46	617	2.593e-31	1.55804	1.1756	0.33284	0.366
74	667;1101;1588;2923;3639;3642;3737;4205;5083;5936;6730;8280;9233;9998;11522;13265			IPI00001734;IPI00930609;IPI00219478	16;16;13	16;16;13	16;16;13	FALSE	Phosphoserine aminotransferase;Phosphohydroxythreonine aminotransferase	PSAT1;PSA	Phosphoserine aminotransferase;Isoform 1 of Phosphoserine aminotransferase;Isoform 2 of Phosphoserine aminotransferase	B4DHQ3;Q9Y617-1;Q9Y617;B4DHX7;Q9Y617-2;A9LS35	B4DHQ3_HUMAN;SERC_HUMAN	ENST00000376588;ENST00000347159	OTTHUMP00000021524;OTTHUMP00000021525	NP_478059;NP_066977	PF00266	Aminotran_5	Aminotransferase class-V			GO:0003824;GO:0005488;GO:0005496;GO:0008289;GO:0008483;GO:0016740;GO:0016769;GO:0019842;GO:0030170;GO:0048037;GO:0070279;GO:0004648	catalytic activity;binding;steroid binding;lipid binding;transaminase activity;transferase activity;transferase activity, transferring nitrogenous groups;vitamin binding;pyridoxal phosphate binding;cofactor binding;vitamin B6 binding	GO:0006082;GO:0006519;GO:0006520;GO:0006563;GO:0006564;GO:0006807;GO:0008152;GO:0008652;GO:0009058;GO:0009069;GO:0009070;GO:0009308;GO:0009309;GO:0009987;GO:0016053;GO:0019752;GO:0034641;GO:0042180;GO:0043436;GO:0044106;GO:0044237;GO:0044238;GO:0044249;GO:0044271;GO:0046394;GO:0006766;GO:0006767;GO:0008614;GO:0008615;GO:0009110;GO:0042364;GO:0042816;GO:0042819;GO:0046483	organic acid metabolic process;cellular amino acid and derivative metabolic process;cellular amino acid metabolic process;L-serine metabolic process;L-serine biosynthetic process;nitrogen compound metabolic process;metabolic process	hsa:29968	ko00260;ko00750	Glycine, serine and threonine metabolism;Vitamin B6 metabolism	K00831	3	16	16	28	16	16	28	16	16	28	46	46	46	45.355	415	1.7763e-177	2.06513	1.54419	0.14674	0.10826
75	241;5205;9304			IPI00001757;IPI00216659;IPI00383083	3;3;1	3;3;1	3;3;1	FALSE	RNA-binding protein 8A;RNA-binding motif protein 8A;Ribonucleoprotein RBM8A;RNA-binding protein Y14;Binder of OVCA1-1	RBM8A;RBM8;HSPC114;MDS014	Isoform 1 of RNA-binding protein 8A;Isoform 2 of RNA-binding protein 8A	Q9Y5S9-1;Q9Y5S9;Q9Y5S9-2	RBM8A_HUMAN	ENST00000330165	OTTHUMP00000015573;OTTHUMP00000015574	NP_005096	PF00076	RRM_1	RNA recognition motif. (a.k.a. RRM, RBD, or RNP domain)	GO:0005681;GO:0005737;GO:0030529;GO:0032991;GO:0035145;GO:0043234;GO:0044422;GO:0044424;GO:0044428;GO:0044446;GO:0044464	spliceosomal complex;cytoplasm;ribonucleoprotein complex;macromolecular complex;exon-exon junction complex;protein complex;organelle part;intracellular part;nuclear part;intracellular organelle part;cell part	GO:0000166;GO:0003676;GO:0003723;GO:0003729;GO:0005488;GO:0005515	nucleotide binding;nucleic acid binding;RNA binding;mRNA binding;binding;protein binding	GO:0000184;GO:0000375;GO:0000377;GO:0000398;GO:0000956;GO:0006139;GO:0006396;GO:0006397;GO:0006401;GO:0006402;GO:0006807;GO:0006810;GO:0008152;GO:0008380;GO:0009056;GO:0009057;GO:0009987;GO:0015931;GO:0016070;GO:0016071;GO:0034960;GO:0034962;GO:0043170;GO:0043283;GO:0043285;GO:0044237;GO:0044238;GO:0044248;GO:0044260;GO:0044265;GO:0050657;GO:0050658;GO:0051028;GO:0051234;GO:0051236	nuclear-transcribed mRNA catabolic process, nonsense-mediated decay;RNA splicing, via transesterification reactions;RNA splicing, via transesterification reactions with bulged adenosine as nucleophile;nuclear mRNA splicing, via spliceosome	hsa:9939				3	3	3	5	3	3	5	3	3	5	32.2	32.2	32.2	19.889	174	1.5892e-66	1.02621	0.740028	0.21564	0.21211
76	769;3636;6594;11791;12702			IPI00001883;IPI00873809;IPI00744897	5;5;2	5;5;2	5;5;2	FALSE	Sorting nexin-9;SH3 and PX domain-containing protein 1;SH3 and PX domain-containing protein 3A;cDNA FLJ45417 fis, clone BRHIP3033811, highly similar to Sorting nexin-9	SNX9;SH3PX1;SH3PXD3A	Sorting nexin-9;cDNA FLJ45417 fis, clone BRHIP3033811, highly similar to Sorting nexin-9	Q9Y5X1;B2RAU5;B3KXH8;Q59ES5	SNX9_HUMAN;B3KXH8_HUMAN	ENST00000252631;ENST00000392185	OTTHUMP00000017492	NP_057308	PF10456;PF00787;PF00018	BAR_3_WASP_bdg;PX;SH3_1	WASP-binding domain of Sorting nexin protein;PX domain;SH3 domain	GO:0000267;GO:0005624;GO:0005625;GO:0005626;GO:0005737;GO:0005792;GO:0005886;GO:0016020;GO:0042598;GO:0044424;GO:0044464	cell fraction;membrane fraction;soluble fraction;insoluble fraction;cytoplasm;microsome;plasma membrane;membrane;vesicular fraction;intracellular part;cell part	GO:0005488;GO:0005515;GO:0005543;GO:0008289;GO:0035091	binding;protein binding;phospholipid binding;lipid binding;phosphoinositide binding	GO:0006810;GO:0007154;GO:0009987;GO:0015031;GO:0045184;GO:0051234;GO:0006886;GO:0046907;GO:0051649	transport;cell communication;cellular process;protein transport;establishment of protein localization;establishment of localization;intracellular protein transport;intracellular transport;establishment of localization in cell	hsa:51429				3	5	5	10	5	5	10	5	5	10	13.3	13.3	13.3	66.591	595	2.9904e-19	1.49703	1.11028	0.38115	0.39516
77	3387;11800;14144			IPI00001914;IPI00218686;IPI00942796;IPI00917854	3;3;3;1	3;3;3;1	3;3;3;1	FALSE	FK506-binding protein 7;Peptidyl-prolyl cis-trans isomerase;FKBP-23;cDNA FLJ57571, highly similar to FK506-binding protein 7 (EC 5.2.1.8)	FKBP7;FKBP23;UNQ670/PRO1304	Isoform 1 of Peptidyl-prolyl cis-trans isomerase FKBP7;Isoform 2 of Peptidyl-prolyl cis-trans isomerase FKBP7;peptidyl-prolyl cis-trans isomerase FKBP7 isoform b precursor	Q9Y680-1;Q9Y680;D3DPF8;Q9Y680-2;Q4ZG70;Q6V3B2;B4DRE2	FKBP7_HUMAN;B4DRE2_HUMAN	ENST00000233092;ENST00000350591	OTTHUMP00000205706;OTTHUMP00000163395;OTTHUMP00000205708	NP_851939;NP_001128684	PF00254	FKBP_C	FKBP-type peptidyl-prolyl cis-trans isomerase	GO:0005783;GO:0005788;GO:0031974;GO:0043226;GO:0043227;GO:0043229;GO:0043231;GO:0043233;GO:0044422;GO:0044424;GO:0044432;GO:0044444;GO:0044446;GO:0044464;GO:0070013	endoplasmic reticulum;endoplasmic reticulum lumen;membrane-enclosed lumen;organelle;membrane-bounded organelle;intracellular organelle;intracellular membrane-bounded organelle;organelle lumen;organelle part;intracellular part;endoplasmic reticulum part	GO:0003755;GO:0003824;GO:0005488;GO:0005509;GO:0016853;GO:0016859;GO:0043167;GO:0043169;GO:0046872;GO:0005515	peptidyl-prolyl cis-trans isomerase activity;catalytic activity;binding;calcium ion binding;isomerase activity;cis-trans isomerase activity;ion binding;cation binding;metal ion binding;protein binding	GO:0006457;GO:0008152;GO:0009987;GO:0019538;GO:0034960;GO:0043170;GO:0043283;GO:0044237;GO:0044238;GO:0044260;GO:0044267	protein folding;metabolic process;cellular process;protein metabolic process;cellular biopolymer metabolic process;macromolecule metabolic process;biopolymer metabolic process;cellular metabolic process;primary metabolic process	hsa:51661			K09573	4	3	3	5	3	3	5	3	3	5	12.7	12.7	12.7	30.009	259	6.8548e-63	1.08835	0.822098	0.31449	0.32916
78	444;778;779;1604;2549;3298;3731;5132;5133;5400;5675;6729;6923;7265;7510;9539;9942;10653;11948;14584	37;38	5;168	IPI00001960;IPI00903323;IPI00394749;IPI00165936;IPI00027193;IPI00294443;IPI00221328;IPI00514835;IPI00853014;IPI00384724;IPI00022974	20;16;1;1;1;1;1;1;1;1;1	20;16;1;1;1;1;1;1;1;1;1	20;16;1;1;1;1;1;1;1;1;1	FALSE	Chloride intracellular channel protein 4;Intracellular chloride ion channel protein p64H1;cDNA FLJ38640 fis, clone HHDPC2003472, highly similar to CHLORIDE INTRACELLULAR CHANNEL PROTEIN 4	CLIC4	Chloride intracellular channel protein 4;cDNA FLJ38640 fis, clone HHDPC2003472, highly similar to CHLORIDE INTRACELLULAR CHANNEL PROTEIN 4	Q9Y696;B4DWC4;Q6FIC5;Q9NVF8;B3KTR3	CLIC4_HUMAN;B3KTR3_HUMAN	ENST00000374379	OTTHUMP00000003380	NP_039234				GO:0000267;GO:0005625;GO:0005634;GO:0005856;GO:0005886;GO:0005902;GO:0012506;GO:0015629;GO:0016020;GO:0016021;GO:0030659;GO:0031090;GO:0031224;GO:0042995;GO:0043226;GO:0043227;GO:0043228;GO:0043229;GO:0043231;GO:0043232;GO:0044422;GO:0044424;GO:0044425;GO:0044433;GO:0044444;GO:0044446;GO:0044464;GO:0005739	cell fraction;soluble fraction;nucleus;cytoskeleton;plasma membrane;microvillus;vesicle membrane;actin cytoskeleton;membrane;integral to membrane;cytoplasmic vesicle membrane;organelle membrane;intrinsic to membrane;cell projection;organelle	GO:0005215;GO:0005216;GO:0005244;GO:0005247;GO:0005253;GO:0005254;GO:0005488;GO:0005515;GO:0008308;GO:0008509;GO:0015075;GO:0015267;GO:0022803;GO:0022832;GO:0022836;GO:0022838;GO:0022857;GO:0022891;GO:0022892;GO:0031404;GO:0043167;GO:0043168	transporter activity;ion channel activity;voltage-gated ion channel activity;voltage-gated chloride channel activity;anion channel activity;chloride channel activity;binding;protein binding;voltage-gated anion channel activity	GO:0006810;GO:0006811;GO:0006820;GO:0006821;GO:0009987;GO:0015698;GO:0030154;GO:0030334;GO:0030336;GO:0032502;GO:0032879;GO:0040012;GO:0048519;GO:0048523;GO:0048869;GO:0050789;GO:0050794;GO:0051234;GO:0051270;GO:0051271;GO:0065007	transport;ion transport;anion transport;chloride transport;cellular process;inorganic anion transport;cell differentiation;regulation of cell migration;negative regulation of cell migration;developmental process;regulation of localization	hsa:25932			K05024	11	20	23	43	20	23	43	20	23	43	80.6	80.6	80.6	28.772	253	1.1108e-251	2.13945	1.63279	0.11959	0.083713
79	98;6109			IPI00002134;IPI00909766	2;2	2;2	2;2	FALSE	26S proteasome non-ATPase regulatory subunit 5;26S proteasome subunit S5B;26S protease subunit S5 basic;cDNA FLJ52877, highly similar to 26S proteasome non-ATPase regulatory subunit 5	PSMD5;KIAA0072	26S proteasome non-ATPase regulatory subunit 5;cDNA FLJ52877, highly similar to 26S proteasome non-ATPase regulatory subunit 5	Q16401;A8K4T6;B4DZM8	PSMD5_HUMAN;B4DZM8_HUMAN	ENST00000210313	OTTHUMP00000021990	NP_005038	PF10508	Proteasom_PSMB	Proteasome non-ATPase 26S subunit	GO:0000502;GO:0005634;GO:0005829;GO:0032991;GO:0043226;GO:0043227;GO:0043229;GO:0043231;GO:0043234;GO:0044424;GO:0044444;GO:0044464	proteasome complex;nucleus;cytosol;macromolecular complex;organelle;membrane-bounded organelle;intracellular organelle;intracellular membrane-bounded organelle;protein complex;intracellular part;cytoplasmic part;cell part	GO:0005488	binding	GO:0006508;GO:0006511;GO:0008152;GO:0009056;GO:0009057;GO:0009987;GO:0010498;GO:0019538;GO:0019941;GO:0022402;GO:0030163;GO:0031145;GO:0034960;GO:0034962;GO:0043085;GO:0043086;GO:0043161;GO:0043170;GO:0043283;GO:0043285;GO:0043632;GO:0044092;GO:0044093;GO:0044237;GO:0044238;GO:0044248;GO:0044257;GO:0044260;GO:0044265;GO:0044267;GO:0050790;GO:0051340;GO:0051351;GO:0051352;GO:0051436;GO:0051437;GO:…	proteolysis;ubiquitin-dependent protein catabolic process;metabolic process;catabolic process;macromolecule catabolic process;cellular process;proteasomal protein catabolic process;protein metabolic process;modification-dependent protein catabolic process	hsa:5711			K06692	2	2	2	3	2	2	3	2	2	3	3.6	3.6	3.6	56.195	504	6.9512e-06	1.68319	1.31277	0.24751	0.28418
80	2414;3894;6048;8762;11025;12301			IPI00002147;IPI00647823;IPI00556431;IPI00903151	6;2;1;1	6;2;1;1	6;2;1;1	FALSE	Chitinase-3-like protein 1;Cartilage glycoprotein 39;39 kDa synovial protein;YKL-40	CHI3L1	Chitinase-3-like protein 1	P36222	CH3L1_HUMAN	ENST00000255409	OTTHUMP00000039087	NP_001267	PF00704	Glyco_hydro_18	Glycosyl hydrolases family 18	GO:0005578;GO:0005615;GO:0031012;GO:0044421	proteinaceous extracellular matrix;extracellular space;extracellular matrix;extracellular region part	GO:0003824;GO:0004553;GO:0004568;GO:0005198;GO:0005201;GO:0005488;GO:0005529;GO:0016787;GO:0016798;GO:0030246;GO:0043167;GO:0043169	catalytic activity;hydrolase activity, hydrolyzing O-glycosyl compounds;chitinase activity;structural molecule activity;extracellular matrix structural constituent;binding;sugar binding;hydrolase activity;hydrolase activity, acting on glycosyl bonds	GO:0000272;GO:0005975;GO:0005976;GO:0005996;GO:0006022;GO:0006026;GO:0006030;GO:0006032;GO:0006040;GO:0006041;GO:0006043;GO:0006044;GO:0006046;GO:0006066;GO:0006807;GO:0008152;GO:0009056;GO:0009057;GO:0009308;GO:0016052;GO:0043170;GO:0043283;GO:0043285;GO:0044238;GO:0046164;GO:0046348;GO:0046365	polysaccharide catabolic process;carbohydrate metabolic process;polysaccharide metabolic process;monosaccharide metabolic process;aminoglycan metabolic process;aminoglycan catabolic process;chitin metabolic process;chitin catabolic process	hsa:1116				4	6	6	9	6	6	9	6	6	9	21.1	21.1	21.1	42.625	383	6.9084e-22	1.03727	0.764818	0.24452	0.22093
81	2950;3021;5644;7666;7959;8459;8719;10077;12569;12570			IPI00002149;IPI00966157;IPI00967559;IPI00964747;IPI00968137;IPI00964410	10;9;6;6;5;4	10;9;6;6;5;4	7;6;6;6;2;1	FALSE	GTP-binding protein SAR1b;Putative uncharacterized protein DKFZp434B2017;cDNA FLJ32259 fis, clone PROST1000298, highly similar to GTP-binding protein SAR1b	SAR1B;SARA2;SARB;DKFZp434B2017	GTP-binding protein SAR1b;Uncharacterized protein;cDNA FLJ32259 fis, clone PROST1000298, highly similar to GTP-binding protein SAR1b;Uncharacterized protein;Uncharacterized protein	Q9Y6B6;D3DQA4;Q53F37;D6RD69;Q9H029;D6R9R5;D6RDB2	SAR1B_HUMAN;Q9H029_HUMAN	ENST00000282606;ENST00000394992;ENST00000402673	OTTHUMP00000159375;OTTHUMP00000159376	NP_001028675;NP_057187	PF00025	Arf	ADP-ribosylation factor family	GO:0000139;GO:0005789;GO:0016020;GO:0031090;GO:0032580;GO:0044422;GO:0044424;GO:0044425;GO:0044431;GO:0044432;GO:0044444;GO:0044446;GO:0044464;GO:0005622	Golgi membrane;endoplasmic reticulum membrane;membrane;organelle membrane;Golgi cisterna membrane;organelle part;intracellular part;membrane part;Golgi apparatus part;endoplasmic reticulum part;cytoplasmic part;intracellular organelle part;cell part	GO:0000166;GO:0000287;GO:0005488;GO:0005525;GO:0017076;GO:0019001;GO:0032553;GO:0032555;GO:0032561;GO:0043167;GO:0043169;GO:0046872	nucleotide binding;magnesium ion binding;binding;GTP binding;purine nucleotide binding;guanyl nucleotide binding;ribonucleotide binding;purine ribonucleotide binding;guanyl ribonucleotide binding;ion binding;cation binding;metal ion binding	GO:0006810;GO:0006886;GO:0006888;GO:0009987;GO:0015031;GO:0016043;GO:0016044;GO:0016192;GO:0045184;GO:0046907;GO:0048193;GO:0051234;GO:0051649	transport;intracellular protein transport;ER to Golgi vesicle-mediated transport;cellular process;protein transport;cellular component organization;membrane organization;vesicle-mediated transport;establishment of protein localization	hsa:51128			K07954	6	10	12	18	10	12	18	7	8	11	73.2	73.2	62.1	22.41	198	1.0049e-74	1.40592	1.06323	0.41908	0.39435
82	957			IPI00220152;IPI00002203;IPI00068254;IPI00786906;IPI00909058	1;1;1;1;1	1;1;1;1;1	1;1;1;1;1	FALSE	BRCA2 and CDKN1A-interacting protein;Protein TOK-1;P21- and CDK-associated protein 1;cDNA FLJ31129 fis, clone IMR322000918, highly similar to Homo sapiens BRCA2 and CDKN1A interacting protein (BCCIP), transcript variant C, mRNA;cDNA FLJ54246, highly similar to Homo sapiens BRCA2 and CDKN1A interacting protein (BCCIP), transcript variant C, mRNA	BCCIP;TOK1	Isoform 2 of BRCA2 and CDKN1A-interacting protein;Isoform 1 of BRCA2 and CDKN1A-interacting protein;BRCA2 and CDKN1A-interacting protein isoform C;Isoform 3 of BRCA2 and CDKN1A-interacting protein;cDNA FLJ54246, highly similar to Homo sapiens BRCA2 and CDK	Q9P287-2;Q9P287;Q9P287-1;B3KP45;B4DUS0;Q9P287-3;B4E318	BCCIP_HUMAN;B3KP45_HUMAN;B4E318_HUMAN	ENST00000278100;ENST00000368759;ENST00000392718;ENST00000299130	OTTHUMP00000020714;OTTHUMP00000020715;OTTHUMP00000020716	NP_057651;NP_510868;NP_510869				GO:0005634;GO:0043226;GO:0043227;GO:0043229;GO:0043231;GO:0044424;GO:0044464	nucleus;organelle;membrane-bounded organelle;intracellular organelle;intracellular membrane-bounded organelle;intracellular part;cell part	GO:0005488;GO:0005515	binding;protein binding	GO:0000079;GO:0006139;GO:0006259;GO:0006281;GO:0006807;GO:0006950;GO:0006974;GO:0007049;GO:0008152;GO:0009987;GO:0019220;GO:0019222;GO:0031323;GO:0033554;GO:0034960;GO:0034984;GO:0042325;GO:0043170;GO:0043283;GO:0043549;GO:0044237;GO:0044238;GO:0044260;GO:0045859;GO:0050789;GO:0050790;GO:0050794;GO:0050896;GO:0051174;GO:0051338;GO:0051716;GO:0051726;GO:0065007;GO:0065009	regulation of cyclin-dependent protein kinase activity;nucleobase, nucleoside, nucleotide and nucleic acid metabolic process;DNA metabolic process;DNA repair;nitrogen compound metabolic process;response to stress;response to DNA damage stimulus;cell cycle	hsa:56647				5	1	1	1	1	1	1	1	1	1	7.1	7.1	7.1	36.214	322	0.00054691	1.36513	1.03789	0.44055	0.45904
83	91;201;9958;11481;13419			IPI00909904;IPI00002212;IPI00640104;IPI00966845;IPI00552426;IPI00012093;IPI00893500;IPI00893092;IPI00893361;IPI00893689;IPI00892997;IPI00894210;IPI00893536;IPI00945940;IPI00911046;IPI00956260;IPI00292827;IPI00947554;IPI00844141;IPI00760722;IPI00641189	5;5;5;5;3;2;2;2;2;2;2;2;2;1;1;1;1;1;1;1;1	5;5;5;5;3;2;2;2;2;2;2;2;2;1;1;1;1;1;1;1;1	5;5;5;5;3;2;2;2;2;2;2;2;2;1;1;1;1;1;1;1;1	FALSE	cDNA FLJ61383, highly similar to Serine/threonine-protein kinase 24 (EC 2.7.11.1);Serine/threonine-protein kinase 24;STE20-like kinase MST3;Mammalian STE20-like protein kinase 3;Serine/threonine kinase 24 (STE20 homolog, yeast)	STK24;MST3;STK3;RP11-111L24.5-003;RP11-111L24.5-005	cDNA FLJ61383, highly similar to Serine/threonine-protein kinase 24;Isoform B of Serine/threonine-protein kinase 24;Serine/threonine kinase 24;Isoform A of Serine/threonine-protein kinase 24;Serine/threonine kinase 24	B4DT57;Q9Y6E0-1;Q9Y6E0;Q6FG81;Q6P0Y1;Q5JV93;Q9Y6E0-2;B4DMR0;B4DR80;Q5U0E6;Q5JV98	B4DT57_HUMAN;STK24_HUMAN;Q5JV93_HUMAN;Q5JV98_HUMAN	ENST00000376554;ENST00000397517;ENST00000376547;ENST00000376533;ENST00000376541	OTTHUMP00000018593;OTTHUMP00000018594;OTTHUMP00000018592;OTTHUMP00000018595	NP_003567;NP_001027467	PF00069	Pkinase	Protein kinase domain	GO:0005737;GO:0044424;GO:0044464	cytoplasm;intracellular part;cell part	GO:0000166;GO:0001882;GO:0001883;GO:0003824;GO:0004672;GO:0004674;GO:0005488;GO:0005524;GO:0016301;GO:0016740;GO:0016772;GO:0016773;GO:0017076;GO:0030554;GO:0032553;GO:0032555;GO:0032559	nucleotide binding;nucleoside binding;purine nucleoside binding;catalytic activity;protein kinase activity;protein serine/threonine kinase activity;binding;ATP binding;kinase activity;transferase activity	GO:0006464;GO:0006468;GO:0006793;GO:0006796;GO:0008152;GO:0009987;GO:0016310;GO:0019538;GO:0034960;GO:0043170;GO:0043283;GO:0043412;GO:0043687;GO:0044237;GO:0044238;GO:0044260;GO:0044267;GO:0007154;GO:0007165;GO:0050789;GO:0050794;GO:0065007	protein modification process;protein amino acid phosphorylation;phosphorus metabolic process;phosphate metabolic process;metabolic process;cellular process;phosphorylation;protein metabolic process;cellular biopolymer metabolic process	hsa:8428			K08838	21	5	5	7	5	5	7	5	5	7	14.7	14.7	14.7	49.997	450	3.9563e-19	1.07194	0.817795	0.30914	0.28329
84	5592;6554;10816;13873			IPI00924788;IPI00002230;IPI00925612;IPI00790972	4;4;4;3	4;4;4;3	4;4;4;3	FALSE	Arylacetamide deacetylase-like 1;Neutral cholesterol ester hydrolase	AADACL1;KIAA1363	neutral cholesterol ester hydrolase 1 isoform a;neutral cholesterol ester hydrolase 1 isoform b;Isoform 1 of Neutral cholesterol ester hydrolase 1;Isoform 3 of Neutral cholesterol ester hydrolase 1	Q6PIU2-2;Q6PIU2;Q6PIU2-1;Q6PIU2-3	ADCL1_HUMAN	ENST00000273512	OTTHUMP00000210946;OTTHUMP00000210873;OTTHUMP00000173605;OTTHUMP00000173606	NP_001139748;NP_065843;NP_001139749;NP_001139750	PF07859	Abhydrolase_3	alpha/beta hydrolase fold	GO:0000267;GO:0005624;GO:0005626;GO:0005783;GO:0005792;GO:0016021;GO:0031224;GO:0042598;GO:0043226;GO:0043227;GO:0043229;GO:0043231;GO:0044424;GO:0044425;GO:0044444;GO:0044464	cell fraction;membrane fraction;insoluble fraction;endoplasmic reticulum;microsome;integral to membrane;intrinsic to membrane;vesicular fraction;organelle;membrane-bounded organelle;intracellular organelle;intracellular membrane-bounded organelle	GO:0003824;GO:0004091;GO:0016787;GO:0016788	catalytic activity;carboxylesterase activity;hydrolase activity;hydrolase activity, acting on ester bonds	GO:0006629;GO:0008152;GO:0009056;GO:0016042;GO:0044238	lipid metabolic process;metabolic process;catabolic process;lipid catabolic process;primary metabolic process	hsa:57552				4	4	4	6	4	4	6	4	4	6	15	15	15	49.881	448	3.4139e-44	2.26127	1.46895	0.17432	0.17291
85	8330			IPI00002252;IPI00942678;IPI00744995;IPI00217167	1;1;1;1	1;1;1;1	1;1;1;1	FALSE	Macrosialin;Gp110;cDNA FLJ53070, highly similar to Macrosialin;cDNA FLJ53761, highly similar to Macrosialin	CD68	Isoform Long of Macrosialin;cDNA FLJ53070, highly similar to Macrosialin;macrosialin isoform B;Isoform Short of Macrosialin	P34810-1;P34810;B4DNT7;B4DVT4;P34810-2	CD68_HUMAN;B4DNT7_HUMAN;B4DVT4_HUMAN	ENST00000250092;ENST00000380498	OTTHUMP00000135285;OTTHUMP00000182831;OTTHUMP00000182832	NP_001242;NP_001035148	PF01299	Lamp	Lysosome-associated membrane glycoprotein (Lamp)	GO:0000267;GO:0005624;GO:0005626;GO:0005765;GO:0005768;GO:0005774;GO:0005886;GO:0016020;GO:0016021;GO:0031090;GO:0031224;GO:0043226;GO:0043227;GO:0043229;GO:0043231;GO:0044422;GO:0044424;GO:0044425;GO:0044437;GO:0044444;GO:0044446;GO:0044464	cell fraction;membrane fraction;insoluble fraction;lysosomal membrane;endosome;vacuolar membrane;plasma membrane;membrane;integral to membrane;organelle membrane;intrinsic to membrane;organelle;membrane-bounded organelle;intracellular organelle					hsa:968	ko04142		K06501	4	1	1	2	1	1	2	1	1	2	6.2	6.2	6.2	37.408	354	6.0874e-58	1.43398	1.0785	0.40648	0.40675
86	1276;3196;3197;7432;10696;13558			IPI00002324;IPI00181717;IPI00845510;IPI00921893;IPI00845294;IPI00973068;IPI00952989;IPI00845444	6;6;6;4;3;2;1;1	6;6;6;4;3;2;1;1	6;6;6;4;3;2;1;1	FALSE	Methionine adenosyltransferase 2 subunit beta;Methionine adenosyltransferase II beta;Methionine adenosyltransferase 2 beta subunit;DTDP-4-keto-6-deoxy-D-glucose 4-reductase;cDNA FLJ55836, highly similar to Homo sapiens methionine adenosyltransferase II, beta (MAT2B), transcript variant 2, mRNA	MAT2B;TGR;MSTP045;Nbla02999;UNQ2435/PRO4995	Isoform 1 of Methionine adenosyltransferase 2 subunit beta;Isoform 2 of Methionine adenosyltransferase 2 subunit beta;Isoform 4 of Methionine adenosyltransferase 2 subunit beta;cDNA FLJ55836, highly similar to Homo sapiens methionine adenosyltransferase II	Q9NZL9-1;Q9NZL9;A8K7A4;Q9NZL9-2;Q9NZL9-4;B7Z1X8;Q9NZL9-3	MAT2B_HUMAN;B7Z1X8_HUMAN	ENST00000280969;ENST00000321757;ENST00000393908	OTTHUMP00000160917;OTTHUMP00000160916	NP_037415;NP_877725	PF04321	RmlD_sub_bind	RmlD substrate binding domain	GO:0005634;GO:0032991;GO:0043226;GO:0043227;GO:0043229;GO:0043231;GO:0043234;GO:0044424;GO:0044464;GO:0048269	nucleus;macromolecular complex;organelle;membrane-bounded organelle;intracellular organelle;intracellular membrane-bounded organelle;protein complex;intracellular part;cell part;methionine adenosyltransferase complex	GO:0003824;GO:0005488;GO:0005515;GO:0008831;GO:0016491;GO:0016614;GO:0016616;GO:0030234;GO:0048270	catalytic activity;binding;protein binding;dTDP-4-dehydrorhamnose reductase activity;oxidoreductase activity;oxidoreductase activity, acting on CH-OH group of donors;oxidoreductase activity, acting on the CH-OH group of donors, NAD or NADP as acceptor	GO:0000271;GO:0005975;GO:0005976;GO:0006139;GO:0006519;GO:0006556;GO:0006575;GO:0006725;GO:0006730;GO:0006790;GO:0006807;GO:0008152;GO:0009058;GO:0009059;GO:0009116;GO:0009119;GO:0009987;GO:0016051;GO:0033692;GO:0034637;GO:0034645;GO:0034960;GO:0034961;GO:0042278;GO:0042398;GO:0043170;GO:0043283;GO:0043284;GO:0044237;GO:0044238;GO:0044249;GO:0044260;GO:0044262;GO:0044264;GO:0044272;GO:0045226;GO:…	polysaccharide biosynthetic process;carbohydrate metabolic process;polysaccharide metabolic process;nucleobase, nucleoside, nucleotide and nucleic acid metabolic process;cellular amino acid and derivative metabolic process	hsa:27430	ko00271;ko00450	Methionine metabolism;Selenoamino acid metabolism	K00789	8	6	6	11	6	6	11	6	6	11	21	21	21	37.551	334	2.0813e-94	1.06061	0.923958	0.44219	0.46038
87	3890			IPI00654676;IPI00002325;IPI00441086;IPI00903017;IPI00927350;IPI00909489;IPI00924893;IPI00926540;IPI00926153;IPI00924487	1;1;1;1;1;1;1;1;1;1	1;1;1;1;1;1;1;1;1;1	1;1;1;1;1;1;1;1;1;1	FALSE	POLM protein;Polymerase (DNA directed), mu, isoform CRA_f;DNA polymerase mu;Polymerase (DNA directed), mu, isoform CRA_d;cDNA FLJ78334, highly similar to Homo sapiens polymerase (DNA directed), mu, mRNA;cDNA FLJ12940 fis, clone NT2RP2005038, weakly similar to DNA NUCLEOTIDYLEXOTRANSFERASE (EC 2.7.7.31);Polymerase (DNA directed), mu, isoform CRA_a;cDNA FLJ59875, highly similar to DNA polymerase mu…	POLM;hCG_1745198	Polymerase (DNA directed), mu, isoform CRA_f;DNA polymerase mu;Polymerase (DNA directed), mu, isoform CRA_d;cDNA FLJ78334, highly similar to Homo sapiens polymerase (DNA directed), mu, mRNA;cDNA FLJ12940 fis, clone NT2RP2005038, weakly similar to DNA NUCLE	Q86WQ9;Q9NP87;D3DVK4;Q6P5X8;Q6PIY2;Q9H980;B4DG75;C9JF34;C9J222	Q86WQ9_HUMAN;DPOLM_HUMAN;Q6P5X8_HUMAN;Q6PIY2_HUMAN;Q9H980_HUMAN;B4DG75_HUMAN	ENST00000395831;ENST00000242248;ENST00000335195	OTTHUMP00000207780;OTTHUMP00000024747;OTTHUMP00000207777;OTTHUMP00000207782;OTTHUMP00000207778;OTTHUMP00000207776;OTTHUMP00000207784;OTTHUMP00000207781;OTTHUMP00000207785;OTTHUMP00000207783;OTTHUMP00000207779	NP_037416	PF10391	DNA_pol_lambd_f	Fingers domain of DNA polymerase lambda	GO:0005622;GO:0044464;GO:0005634;GO:0043226;GO:0043227;GO:0043229;GO:0043231;GO:0044424	intracellular;cell part;nucleus;organelle;membrane-bounded organelle;intracellular organelle;intracellular membrane-bounded organelle;intracellular part	GO:0003676;GO:0003677;GO:0003824;GO:0003887;GO:0003912;GO:0005488;GO:0016740;GO:0016772;GO:0016779;GO:0034061;GO:0000287;GO:0043167;GO:0043169;GO:0046872	nucleic acid binding;DNA binding;catalytic activity;DNA-directed DNA polymerase activity;DNA nucleotidylexotransferase activity;binding;transferase activity;transferase activity, transferring phosphorus-containing groups;nucleotidyltransferase activity	GO:0001775;GO:0002200;GO:0002376;GO:0002521;GO:0002566;GO:0006139;GO:0006259;GO:0006260;GO:0006807;GO:0008152;GO:0009058;GO:0009059;GO:0009987;GO:0016445;GO:0016446;GO:0030098;GO:0030154;GO:0030183;GO:0032502;GO:0034645;GO:0034960;GO:0034961;GO:0042113;GO:0043170;GO:0043283;GO:0043284;GO:0044237;GO:0044238;GO:0044249;GO:0044260;GO:0045321;GO:0046649;GO:0048869	cell activation;somatic diversification of immune receptors;immune system process;leukocyte differentiation;somatic diversification of immune receptors via somatic mutation;nucleobase, nucleoside, nucleotide and nucleic acid metabolic process	hsa:27434	ko03450	Non-homologous end-joining	K03513	10	1	1	1	1	1	1	1	1	1	2.4	2.4	2.4	55.069	508	0.010836
88	270;445;684;1095;1239;1509;1635;1858;2187;2364;3691;4446;4966;8622;9095;9567;9575;10155;10584;10852;11318;11774;12643			IPI00877174;IPI00002405;IPI00788846	23;23;1	23;23;1	23;23;1	FALSE	cDNA FLJ78682, highly similar to Homo sapiens 2'-5'-oligoadenylate synthetase 3, 100kDa (OAS3), mRNA;2'-5'-oligoadenylate synthetase 3;p100 OAS	OAS3;P/OKcl.4	2'-5'-oligoadenylate synthase 3;2'-5'-oligoadenylate synthase 3	A8KA84;Q2HJ14;Q9Y6K5	A8KA84_HUMAN;OAS3_HUMAN	ENST00000228928	OTTHUMP00000169316	NP_006178	PF01909;PF10421	NTP_transf_2;OAS1_C	Nucleotidyltransferase domain;2'-5'-oligoadenylate synthetase 1, domain 2, C-terminus	GO:0000267;GO:0005624;GO:0005626;GO:0005792;GO:0042598;GO:0044464	cell fraction;membrane fraction;insoluble fraction;microsome;vesicular fraction;cell part	GO:0000166;GO:0001882;GO:0001883;GO:0003676;GO:0003723;GO:0003824;GO:0005488;GO:0005524;GO:0016740;GO:0016772;GO:0016779;GO:0017076;GO:0030554;GO:0032553;GO:0032555;GO:0032559	nucleotide binding;nucleoside binding;purine nucleoside binding;nucleic acid binding;RNA binding;catalytic activity;binding;ATP binding;transferase activity;transferase activity, transferring phosphorus-containing groups;nucleotidyltransferase activity	GO:0002376;GO:0006955;GO:0050896;GO:0006139;GO:0006807;GO:0008152;GO:0009987;GO:0044237;GO:0044238	immune system process;immune response;response to stimulus;nucleobase, nucleoside, nucleotide and nucleic acid metabolic process;nitrogen compound metabolic process;metabolic process;cellular process;cellular metabolic process;primary metabolic process	hsa:4940			K00992	3	23	23	32	23	23	32	23	23	32	28.5	28.5	28.5	121.17	1087	5.9243e-129	2.27051	1.71756	0.098211	0.12971
89	6215;8416			IPI00514424;IPI00002412;IPI00514248	2;2;2	2;2;2	2;2;2	FALSE	Palmitoyl-protein thioesterase 1;Palmitoyl-protein hydrolase 1;cDNA FLJ53673, highly similar to Palmitoyl-protein thioesterase 1 (EC 3.1.2.22)	PPT1;RP11-115D7.2-002;PPT;RP11-115D7.2-003	Palmitoyl-protein thioesterase 1;Palmitoyl-protein thioesterase 1;cDNA FLJ53673, highly similar to Palmitoyl-protein thioesterase 1	Q5T0S6;P50897;Q6FGQ4;B4DWU3;Q5T0S4	Q5T0S6_HUMAN;PPT1_HUMAN;B4DWU3_HUMAN	ENST00000372779;ENST00000372783;ENST00000372776	OTTHUMP00000004837;OTTHUMP00000004836;OTTHUMP00000004838	NP_000301	PF02089	Palm_thioest	Palmitoyl protein thioesterase	GO:0000267;GO:0000323;GO:0005576;GO:0005624;GO:0005626;GO:0005634;GO:0005764;GO:0005773;GO:0005794;GO:0005829;GO:0008021;GO:0016023;GO:0030135;GO:0030136;GO:0030424;GO:0031410;GO:0031982;GO:0031988;GO:0042995;GO:0043005;GO:0043226;GO:0043227;GO:0043229;GO:0043231;GO:0044424;GO:0044425;GO:0044444;GO:0044456;GO:0044464;GO:0045121	cell fraction;lytic vacuole;extracellular region;membrane fraction;insoluble fraction;nucleus;lysosome;vacuole;Golgi apparatus;cytosol;synaptic vesicle;cytoplasmic membrane-bounded vesicle;coated vesicle;clathrin-coated vesicle;axon;cytoplasmic vesicle	GO:0003824;GO:0008474;GO:0016787;GO:0016788;GO:0016790;GO:0016289;GO:0016290;GO:0016291	catalytic activity;palmitoyl-(protein) hydrolase activity;hydrolase activity;hydrolase activity, acting on ester bonds;thiolester hydrolase activity;CoA hydrolase activity;palmitoyl-CoA hydrolase activity;acyl-CoA thioesterase activity	GO:0006464;GO:0008152;GO:0009987;GO:0019538;GO:0034960;GO:0043170;GO:0043283;GO:0043412;GO:0044237;GO:0044238;GO:0044260;GO:0044267;GO:0000737;GO:0001558;GO:0002084;GO:0003008;GO:0006139;GO:0006259;GO:0006308;GO:0006309;GO:0006629;GO:0006643;GO:0006665;GO:0006807;GO:0006810;GO:0006873;GO:0006885;GO:0006897;GO:0006898;GO:0006907;GO:0006921;GO:0007042;GO:0007420;GO:0007600;GO:0007601;GO:0009056;GO:…	protein modification process;metabolic process;cellular process;protein metabolic process;cellular biopolymer metabolic process;macromolecule metabolic process;biopolymer metabolic process;biopolymer modification;cellular metabolic process	hsa:5538	ko00062;ko04142	Fatty acid elongation in mitochondria	K01074	3	2	3	4	2	3	4	2	3	4	9.3	9.3	9.3	37.131	335	1.4365e-58	1.20637	0.9176	0.43428	0.40667
90	1945;4399;7680;10946;12185;13450			IPI00002460;IPI00021771;IPI00953297	6;6;6	6;6;6	6;6;6	FALSE	Annexin A7;Annexin-7;Annexin VII;Synexin;cDNA FLJ55060, highly similar to Annexin A7	ANXA7;ANX7;SNX;OK/SW-cl.95	Isoform 1 of Annexin A7;Isoform 2 of Annexin A7;cDNA FLJ55060, highly similar to Annexin A7	P20073-1;P20073;B2R657;B2R7L2;Q53HM8;P20073-2;B4DT77;B4DWU2;B4DHY4	ANXA7_HUMAN;B4DHY4_HUMAN	ENST00000372919;ENST00000372921;ENST00000394847	OTTHUMP00000019813;OTTHUMP00000019812	NP_004025;NP_001147	PF00191	Annexin	Annexin			GO:0005488;GO:0005509;GO:0005515;GO:0005543;GO:0005544;GO:0008289;GO:0043167;GO:0043169;GO:0046872;GO:0048306	binding;calcium ion binding;protein binding;phospholipid binding;calcium-dependent phospholipid binding;lipid binding;ion binding;cation binding;metal ion binding;calcium-dependent protein binding			hsa:310				3	6	6	9	6	6	9	6	6	9	15	15	15	52.739	488	2.0977e-124	1.17476	0.936417	0.4575	0.47716
91	851;6997;9661;11450;11854;12421			IPI00647389;IPI00027082;IPI00002495;IPI00397365	6;6;6;6	6;6;6;6	5;5;5;5	FALSE	Epsin-1;EPS-15-interacting protein 1;EH domain-binding mitotic phosphoprotein	EPN1	epsin-1 isoform a;Isoform 2 of Epsin-1;Isoform 1 of Epsin-1;Isoform 3 of Epsin-1	Q9Y6I3-2;Q9Y6I3;Q9Y6I3-1;Q9Y6I3-3;B4DU91	EPN1_HUMAN	ENST00000085079;ENST00000270460	OTTHUMP00000076458;OTTHUMP00000076456;OTTHUMP00000076457	NP_001123543;NP_001123544;NP_037465	PF01417;PF02809	ENTH;UIM	ENTH domain;Ubiquitin interaction motif	GO:0005634;GO:0005737;GO:0005905;GO:0043226;GO:0043227;GO:0043229;GO:0043231;GO:0044424;GO:0044425;GO:0044464	nucleus;cytoplasm;coated pit;organelle;membrane-bounded organelle;intracellular organelle;intracellular membrane-bounded organelle;intracellular part;membrane part;cell part	GO:0005488;GO:0008289	binding;lipid binding	GO:0006810;GO:0006897;GO:0009987;GO:0010324;GO:0016043;GO:0016044;GO:0016192;GO:0051234	transport;endocytosis;cellular process;membrane invagination;cellular component organization;membrane organization;vesicle-mediated transport;establishment of localization	hsa:29924				4	6	6	8	6	6	8	5	5	6	13.1	13.1	11.3	69.039	662	8.151e-39	1.64889	1.2026	0.31434	0.32828
92	70;355;481;831;2788;3393;5204;6141;6169;6327;7763;11073;12079;13403;13953;14802			IPI00002520;IPI00789370;IPI00795816;IPI00794572;IPI00748411;IPI00909681;IPI00908824;IPI00794549;IPI00794060;IPI00797816;IPI00797146;IPI00002519;IPI00793862;IPI00220668;IPI00220669;IPI00909750;IPI00795324;IPI00940666	16;16;15;14;13;13;13;12;5;4;3;1;1;1;1;1;1;1	16;16;15;14;13;13;13;12;5;4;3;1;1;1;1;1;1;1	16;16;15;14;13;13;13;12;5;4;3;1;1;1;1;1;1;1	FALSE	Serine hydroxymethyltransferase, mitochondrial;Glycine hydroxymethyltransferase;Serine hydroxymethyltransferase;cDNA FLJ58585, highly similar to Serine hydroxymethyltransferase, mitochondrial (EC 2.1.2.1);Serine hydroxymethyltransferase 2 (Mitochondrial), isoform CRA_h	SHMT2;hCG_41231	Serine hydroxymethyltransferase, mitochondrial;serine hydroxymethyltransferase, mitochondrial isoform 3;serine hydroxymethyltransferase 2 (mitochondrial) isoform 2 precursor;Serine hydroxymethyltransferase;Serine hydroxymethyltransferase;Serine hydroxymeth	P34897;B4DJQ3;Q53ET4;Q5HYG8;B7Z9F1;Q8N1A5;B4DP88;B4E1G2;B4DWA7;Q5BJF5;B4DW25;B4DJ63;B4DLV4	GLYM_HUMAN;B7Z9F1_HUMAN;Q8N1A5_HUMAN;B4DP88_HUMAN;B4DWA7_HUMAN;B4DW25_HUMAN;B4DJ63_HUMAN;B4DLV4_HUMAN	ENST00000328923;ENST00000393827	OTTHUMP00000168146;OTTHUMP00000168156;OTTHUMP00000168153;OTTHUMP00000168148;OTTHUMP00000168149	NP_005403;NP_001159829;NP_001159830;NP_001159831;NP_001159828	PF00464	SHMT	Serine hydroxymethyltransferase	GO:0009295;GO:0042645;GO:0044422;GO:0044424;GO:0044429;GO:0044444;GO:0044446;GO:0044464;GO:0005743;GO:0016020;GO:0019866;GO:0031090;GO:0031966	nucleoid;mitochondrial nucleoid;organelle part;intracellular part;mitochondrial part;cytoplasmic part;intracellular organelle part;cell part;mitochondrial inner membrane;membrane;organelle inner membrane;organelle membrane;mitochondrial membrane	GO:0003824;GO:0004372;GO:0005488;GO:0005496;GO:0005515;GO:0008168;GO:0008289;GO:0016740;GO:0016741;GO:0019842;GO:0030170;GO:0048037;GO:0070279	catalytic activity;glycine hydroxymethyltransferase activity;binding;steroid binding;protein binding;methyltransferase activity;lipid binding;transferase activity;transferase activity, transferring one-carbon groups;vitamin binding	GO:0006082;GO:0006519;GO:0006520;GO:0006544;GO:0006563;GO:0006730;GO:0006807;GO:0008152;GO:0009069;GO:0009308;GO:0009987;GO:0019752;GO:0042180;GO:0043436;GO:0044106;GO:0044237;GO:0044238	organic acid metabolic process;cellular amino acid and derivative metabolic process;cellular amino acid metabolic process;glycine metabolic process;L-serine metabolic process;one-carbon metabolic process;nitrogen compound metabolic process	hsa:6472	ko00680;ko00260;ko00460;ko00670	Methane metabolism;Glycine, serine and threonine metabolism;Cyanoamino acid metabolism;One carbon pool by folate	K00600	18	16	17	26	16	17	26	16	17	26	44.4	44.4	44.4	55.992	504	0	1.5377	1.14345	0.35599	0.32396
93	2868;7533;14410			IPI00002525	3	3	3	FALSE	Neudesin;Neuron-derived neurotrophic factor;Secreted protein of unknown function;Cell immortalization-related protein 2	NENF;CIR2;SPUF	Neudesin	Q9UMX5	NENF_HUMAN	ENST00000366988	OTTHUMP00000034886	NP_037481	PF00173	Cyt-b5	Cytochrome b5-like Heme/Steroid binding domain	GO:0005615;GO:0044421	extracellular space;extracellular region part	GO:0005488;GO:0005506;GO:0020037;GO:0043167;GO:0043169;GO:0046872;GO:0046906;GO:0046914	binding;iron ion binding;heme binding;ion binding;cation binding;metal ion binding;tetrapyrrole binding;transition metal ion binding			hsa:29937				1	3	3	4	3	3	4	3	3	4	20.3	20.3	20.3	18.856	172	4.2346e-38	0.91083	0.68526	0.15642	0.19445
94	6212;6898;7342;8744			IPI00002535	4	4	4	FALSE	FK506-binding protein 2;Peptidyl-prolyl cis-trans isomerase;13 kDa FKBP;FKBP-13	FKBP2;FKBP13	Peptidyl-prolyl cis-trans isomerase FKBP2	P26885;Q53XJ5	FKBP2_HUMAN	ENST00000309366;ENST00000394540		NP_001128680;NP_004461;NP_476433	PF00254	FKBP_C	FKBP-type peptidyl-prolyl cis-trans isomerase	GO:0005789;GO:0016020;GO:0031090;GO:0044422;GO:0044424;GO:0044425;GO:0044432;GO:0044444;GO:0044446;GO:0044464	endoplasmic reticulum membrane;membrane;organelle membrane;organelle part;intracellular part;membrane part;endoplasmic reticulum part;cytoplasmic part;intracellular organelle part;cell part	GO:0003755;GO:0003824;GO:0005488;GO:0005515;GO:0005527;GO:0005528;GO:0008144;GO:0016853;GO:0016859	peptidyl-prolyl cis-trans isomerase activity;catalytic activity;binding;protein binding;macrolide binding;FK506 binding;drug binding;isomerase activity;cis-trans isomerase activity	GO:0006457;GO:0008152;GO:0009987;GO:0019538;GO:0034960;GO:0043170;GO:0043283;GO:0044237;GO:0044238;GO:0044260;GO:0044267	protein folding;metabolic process;cellular process;protein metabolic process;cellular biopolymer metabolic process;macromolecule metabolic process;biopolymer metabolic process;cellular metabolic process;primary metabolic process	hsa:2286			K09569	1	4	4	7	4	4	7	4	4	7	39.4	39.4	39.4	15.649	142	2.5419e-22	1.1436	0.897908	0.40979	0.4248
95	6098;14727			IPI00002564;IPI00911037	2;1	2;1	2;1	FALSE	DNA repair protein XRCC1;X-ray repair cross-complementing protein 1;cDNA FLJ56491, highly similar to DNA-repair protein XRCC1	XRCC1	DNA repair protein XRCC1;cDNA FLJ56491, highly similar to DNA-repair protein XRCC1	P18887;B2RCY5;B4DTD3;Q59HH7;B4DEB2	XRCC1_HUMAN;B4DEB2_HUMAN	ENST00000262887	OTTHUMP00000078250	NP_006288	PF00533;PF01834	BRCT;XRCC1_N	BRCA1 C Terminus (BRCT) domain;XRCC1 N terminal domain	GO:0005654;GO:0044422;GO:0044424;GO:0044428;GO:0044446;GO:0044464;GO:0005634;GO:0043226;GO:0043227;GO:0043229;GO:0043231	nucleoplasm;organelle part;intracellular part;nuclear part;intracellular organelle part;cell part;nucleus;organelle;membrane-bounded organelle;intracellular organelle;intracellular membrane-bounded organelle	GO:0003676;GO:0003677;GO:0003684;GO:0005488;GO:0005515	nucleic acid binding;DNA binding;damaged DNA binding;binding;protein binding	GO:0000012;GO:0006139;GO:0006259;GO:0006281;GO:0006807;GO:0006950;GO:0006974;GO:0008152;GO:0009987;GO:0033554;GO:0034960;GO:0034984;GO:0043170;GO:0043283;GO:0044237;GO:0044238;GO:0044260;GO:0050896;GO:0051716	single strand break repair;nucleobase, nucleoside, nucleotide and nucleic acid metabolic process;DNA metabolic process;DNA repair;nitrogen compound metabolic process;response to stress;response to DNA damage stimulus;metabolic process;cellular process	hsa:7515	ko03410	Base excision repair	K10803	2	2	2	2	2	2	2	2	2	2	4.3	4.3	4.3	69.525	633	0.00030612
96	11587;14354			IPI00170862;IPI00002646;IPI00553080	2;2;1	2;2;1	2;2;1	FALSE	Protein UXT;Ubiquitously expressed transcript protein;Androgen receptor trapped clone 27 protein;Ubiquitously-expressed transcript	UXT;HSPC024;RP1-212G6.2-003	protein UXT isoform 1;Protein UXT;Ubiquitously-expressed transcript	Q9UBK9;B1AJQ0	UXT_HUMAN;B1AJQ0_HUMAN	ENST00000333119;ENST00000335890;ENST00000376964	OTTHUMP00000023227;OTTHUMP00000023226;OTTHUMP00000023228	NP_705582;NP_004173	PF02996	Prefoldin	Prefoldin subunit	GO:0005634;GO:0005813;GO:0005815;GO:0016272;GO:0032991;GO:0043226;GO:0043227;GO:0043228;GO:0043229;GO:0043231;GO:0043232;GO:0043234;GO:0044422;GO:0044424;GO:0044430;GO:0044444;GO:0044445;GO:0044446;GO:0044464	nucleus;centrosome;microtubule organizing center;prefoldin complex;macromolecular complex;organelle;membrane-bounded organelle;non-membrane-bounded organelle;intracellular organelle;intracellular membrane-bounded organelle	GO:0005488;GO:0005515;GO:0008017;GO:0008092;GO:0015631;GO:0048487;GO:0051082	binding;protein binding;microtubule binding;cytoskeletal protein binding;tubulin binding;beta-tubulin binding;unfolded protein binding	GO:0006457;GO:0006810;GO:0006996;GO:0007017;GO:0007018;GO:0008152;GO:0009987;GO:0010970;GO:0016043;GO:0019538;GO:0030705;GO:0031023;GO:0034643;GO:0034960;GO:0043170;GO:0043283;GO:0044237;GO:0044238;GO:0044260;GO:0044267;GO:0046907;GO:0047497;GO:0051234;GO:0051297;GO:0051649;GO:0051654;GO:0051656	protein folding;transport;organelle organization;microtubule-based process;microtubule-based movement;metabolic process;cellular process;microtubule-based transport;cellular component organization;protein metabolic process	hsa:8409				3	2	2	2	2	2	2	2	2	2	14.2	14.2	14.2	19.596	169	0.00087037
97	10954;14127			IPI00002647	2	1	1	FALSE	Wiskott-Aldrich syndrome protein family member 4	WASF4;SCAR2	Putative Wiskott-Aldrich syndrome protein family member 4	Q8IV90	WASF4_HUMAN	ENST00000338709			PF02205	WH2	WH2 motif	GO:0005737;GO:0005856;GO:0043226;GO:0043228;GO:0043229;GO:0043232;GO:0044424;GO:0044464	cytoplasm;cytoskeleton;organelle;non-membrane-bounded organelle;intracellular organelle;intracellular non-membrane-bounded organelle;intracellular part;cell part	GO:0003779;GO:0005488;GO:0005515;GO:0008092	actin binding;binding;protein binding;cytoskeletal protein binding							1	2	2	3	1	1	1	1	1	1	4.8	2.2	2.2	68.188	625	0.0019519	1.03546	0.83689	0.33301	0.30657
98	2108;4697			IPI00971192;IPI00002714;IPI00910436;IPI00386812;IPI00383937	2;2;2;2;1	2;2;2;2;1	2;2;2;2;1	FALSE	Dickkopf-related protein 3;cDNA FLJ59893, highly similar to Dickkopf-related protein 3;RIG-like 7-1;cDNA FLJ33633 fis, clone BRAMY2022786, highly similar to Homo sapiens dickkopf-3 (DKK-3) mRNA	DKK3;REIC;UNQ258/PRO295	40 kDa protein;Dickkopf-related protein 3;cDNA FLJ59893, highly similar to Dickkopf-related protein 3;RIG-like 7-1;cDNA FLJ33633 fis, clone BRAMY2022786, highly similar to Homo sapiens dickkopf-3 (DKK-3) mRNA	Q9UBP4;B3KS70;B4DID6;D3DQW1;Q6PQ81;B4DI69;O43532;Q8N294	DKK3_HUMAN;B4DI69_HUMAN;O43532_HUMAN;Q8N294_HUMAN	ENST00000326932;ENST00000396505;ENST00000326914		NP_001018067;NP_037385;NP_056965	PF04706	Dickkopf_N	Dickkopf N-terminal cysteine-rich region	GO:0005615;GO:0044421;GO:0005576	extracellular space;extracellular region part;extracellular region			GO:0007154;GO:0007165;GO:0007166;GO:0007275;GO:0009653;GO:0009966;GO:0009968;GO:0009987;GO:0010646;GO:0010648;GO:0016055;GO:0030111;GO:0030178;GO:0032501;GO:0032502;GO:0048519;GO:0048523;GO:0050789;GO:0050794;GO:0065007	cell communication;signal transduction;cell surface receptor linked signal transduction;multicellular organismal development;anatomical structure morphogenesis;regulation of signal transduction;negative regulation of signal transduction;cellular process	hsa:27122				5	2	2	2	2	2	2	2	2	2	9.1	9.1	9.1	39.95	364	0.00076044	0.721917	0.564334	0.058158	0.095285
99	9981;13152;14626			IPI00002745	3	3	3	FALSE	Cathepsin Z;Cathepsin X;Cathepsin P	CTSZ	Cathepsin Z	Q9UBR2;Q5U000	CATZ_HUMAN	ENST00000217131	OTTHUMP00000031409	NP_001327	PF00112	Peptidase_C1	Papain family cysteine protease	GO:0000323;GO:0005764;GO:0005773;GO:0005783;GO:0043226;GO:0043227;GO:0043229;GO:0043231;GO:0044424;GO:0044444;GO:0044464	lytic vacuole;lysosome;vacuole;endoplasmic reticulum;organelle;membrane-bounded organelle;intracellular organelle;intracellular membrane-bounded organelle;intracellular part;cytoplasmic part;cell part	GO:0003824;GO:0004175;GO:0004197;GO:0008233;GO:0008234;GO:0016787;GO:0070011	catalytic activity;endopeptidase activity;cysteine-type endopeptidase activity;peptidase activity;cysteine-type peptidase activity;hydrolase activity;peptidase activity, acting on L-amino acid peptides	GO:0006508;GO:0008152;GO:0009056;GO:0009057;GO:0019538;GO:0030163;GO:0043170;GO:0043283;GO:0043285;GO:0044238	proteolysis;metabolic process;catabolic process;macromolecule catabolic process;protein metabolic process;protein catabolic process;macromolecule metabolic process;biopolymer metabolic process;biopolymer catabolic process;primary metabolic process	hsa:1522	ko04142		K08568	1	3	3	5	3	3	5	3	3	5	12.5	12.5	12.5	33.868	303	9.0804e-54	1.15685	0.946611	0.46989	0.49071
100	1373;12433			IPI00002802	2	2	2	FALSE	Protein-lysine 6-oxidase;Lysyl oxidase	LOX	Protein-lysine 6-oxidase	P28300;B0AZT2;B4DN04;B4DQF8;B7ZAJ4;D0PNI2;Q71V04;Q96PQ9	LYOX_HUMAN	ENST00000231004;ENST00000395480	OTTHUMP00000159161	NP_002308	PF01186	Lysyl_oxidase	Lysyl oxidase	GO:0005615;GO:0044421	extracellular space;extracellular region part	GO:0003824;GO:0004720;GO:0005488;GO:0005507;GO:0016491;GO:0016638;GO:0016641;GO:0043167;GO:0043169;GO:0046872;GO:0046914	catalytic activity;protein-lysine 6-oxidase activity;binding;copper ion binding;oxidoreductase activity;oxidoreductase activity, acting on the CH-NH2 group of donors;oxidoreductase activity, acting on the CH-NH2 group of donors, oxygen as acceptor	GO:0006464;GO:0007154;GO:0007165;GO:0007166;GO:0007167;GO:0007169;GO:0008152;GO:0009987;GO:0019538;GO:0034960;GO:0043170;GO:0043283;GO:0043412;GO:0044237;GO:0044238;GO:0044260;GO:0044267;GO:0050789;GO:0050794;GO:0055114;GO:0065007	protein modification process;cell communication;signal transduction;cell surface receptor linked signal transduction;enzyme linked receptor protein signaling pathway;transmembrane receptor protein tyrosine kinase signaling pathway;metabolic process	hsa:4015			K00277	1	2	2	2	2	2	2	2	2	2	5	5	5	46.944	417	5.6547e-13	0.641519	0.476894	0.019839	0.044867
101	4400;5183;7625;11259			IPI00002824;IPI00793531;IPI00791139;IPI00792951;IPI00794630	4;4;3;2;1	4;4;3;2;1	4;4;3;2;1	FALSE	Cysteine and glycine-rich protein 2;Smooth muscle cell LIM protein;LIM domain only protein 5	CSRP2;LMO5;SMLIM	Cysteine and glycine-rich protein 2;18 kDa protein;12 kDa protein;16 kDa protein	Q16527	CSRP2_HUMAN	ENST00000311083	OTTHUMP00000168573;OTTHUMP00000168576;OTTHUMP00000168574;OTTHUMP00000168577;OTTHUMP00000168575	NP_001312	PF00412	LIM	LIM domain	GO:0005634;GO:0043226;GO:0043227;GO:0043229;GO:0043231;GO:0044424;GO:0044464	nucleus;organelle;membrane-bounded organelle;intracellular organelle;intracellular membrane-bounded organelle;intracellular part;cell part	GO:0005488;GO:0008270;GO:0043167;GO:0043169;GO:0046872;GO:0046914	binding;zinc ion binding;ion binding;cation binding;metal ion binding;transition metal ion binding	GO:0008283;GO:0009653;GO:0009887;GO:0009987;GO:0016049;GO:0032502;GO:0040007	cell proliferation;anatomical structure morphogenesis;organ morphogenesis;cellular process;cell growth;developmental process;growth	hsa:1466			K09377	5	4	4	6	4	4	6	4	4	6	31.6	31.6	31.6	20.954	193	7.5747e-11	1.05446	0.779059	0.2616	0.2373
102	5250;6007			IPI00002857;IPI00221141;IPI00221143;IPI00221142;IPI00945296;IPI00023547;IPI00220306;IPI00024672;IPI00376687;IPI00024673;IPI00303550;IPI00941128;IPI00003148;IPI00003145;IPI00220305;IPI00220382;IPI00220383;IPI00296283;IPI00005741;IPI00019473;IPI00940843;IPI00645543;IPI00795397;IPI00973093;IPI00873275;IPI00604745;IPI00965511;IPI00148567;IPI00853109;IPI00478699;IPI00913982;IPI00854859;IPI00922325;IPI…	2;2;2;2;2;1;1;1;1;1;1;1;1;1;1;1;1;1;1;1;1;1;1;1;1;1;1;1;1;1;1;1;1;1;1;1	2;2;2;2;2;1;1;1;1;1;1;1;1;1;1;1;1;1;1;1;1;1;1;1;1;1;1;1;1;1;1;1;1;1;1;1	2;2;2;2;2;1;1;1;1;1;1;1;1;1;1;1;1;1;1;1;1;1;1;1;1;1;1;1;1;1;1;1;1;1;1;1	FALSE	Mitogen-activated protein kinase 14;Mitogen-activated protein kinase p38 alpha;Cytokine suppressive anti-inflammatory drug-binding protein;MAX-interacting protein 2;MAP kinase MXI2;SAPK2A;cDNA FLJ58214, highly similar to Mitogen-activated protein kinase 14 (EC2.7.11.24);Mitogen-activated protein kinase 10;Stress-activated protein kinase JNK3;c-Jun N-terminal kinase 3;MAP kinase p49 3F12;Mitogen-a…	MAPK14;CSBP;CSBP1;CSBP2;CSPB1;MXI2;MAPK10;JNK3;JNK3A;PRKM10;MAPK8;JNK1;PRKM8;MAPK9;JNK2;PRKM9;MAPK12;ERK6;SAPK3;MAPK13;PRKM13;SAPK4;MAPK11;PRKM11;SAPK2;RP1-179N16.4-003;RP1-179N16.4-004	Isoform CSBP2 of Mitogen-activated protein kinase 14;Isoform CSBP1 of Mitogen-activated protein kinase 14;Isoform Exip of Mitogen-activated protein kinase 14;Isoform Mxi2 of Mitogen-activated protein kinase 14;cDNA FLJ58214, highly similar to Mitogen-activ	Q16539-1;Q16539;Q16539-2;Q16539-4;Q16539-3;B5TY32;Q15454;B4E0K5;P53779-1;P53779;P45983-4;P45983;A1L4K2;P45983-1;B5BUB8;D3DX88;A6NG28;P45984-1;P45984;B5BUJ7;D3DWQ8;P45984-4;D3DWQ9;A8MTD8;P53779-2;P45983-2;D3DX92;P45983-3;P45984-2;D7R526;P45984-3;D7R527;P53778;O15264;B5BTY5;Q6FHR4;Q15759;A8K730;Q6IC53;Q6N076;Q5R3E4;Q499Y8;D7R525;A8MWW6;B3KR72;Q53GK9;B7Z1Z1;A8MUN8;B3KQ94;B5MDL5;Q59F75;Q5R3E6;Q5U4A5;…	MK14_HUMAN;B4E0K5_HUMAN;MK10_HUMAN;MK08_HUMAN;A6NG28_HUMAN;MK09_HUMAN;A8MTD8_HUMAN;MK12_HUMAN;MK13_HUMAN;MK11_HUMAN;Q6IC53_HUMAN;Q5R3E4_HUMAN;Q499Y8_HUMAN;A8MWW6_HUMAN;Q53GK9_HUMAN;B7Z1Z1_HUMAN;A8MUN8_HUMAN;B5MDL5_HUMAN;Q59F75_HUMAN;B5M0B4_HUMAN;A6NF29_HUMAN;B7Z630_HUMAN;B5TY33_HUMAN	ENST00000229794;ENST00000229795;ENST00000310795;ENST00000359221;ENST00000360332;ENST00000374176;ENST00000374179;ENST00000374182;ENST00000374189;ENST00000226594;ENST00000343111;ENST00000347470;ENST00000393360;ENST00000393362;ENST00000395158;ENST00000215659;ENST00000211287;ENST00000330651;ENST00000395764;ENST00000373761;ENST00000395163;ENST00000395157;ENST00000373770;ENST00000361569;ENST00000395161…	OTTHUMP00000019558;OTTHUMP00000019552;OTTHUMP00000161179;OTTHUMP00000161180;OTTHUMP00000161542;OTTHUMP00000161543;OTTHUMP00000161183;OTTHUMP00000019555;OTTHUMP00000019556;OTTHUMP00000028548;OTTHUMP00000016282;OTTHUMP00000028549;OTTHUMP00000196653;OTTHUMP00000196655;OTTHUMP00000016283;OTTHUMP00000161181;OTTHUMP00000161182;OTTHUMP00000196671;OTTHUMP00000016284;OTTHUMP00000019557;OTTHUMP00000019551	NP_620581;NP_001306;NP_620583;NP_620582;NP_620448;NP_620635;NP_620637;NP_620446;NP_002743;NP_620709;NP_002744;NP_002741;NP_620634;NP_620707;NP_620708;NP_002960;NP_002745;NP_002742;NP_620447;NP_001128516	PF00069	Pkinase	Protein kinase domain	GO:0005654;GO:0005829;GO:0044422;GO:0044424;GO:0044428;GO:0044444;GO:0044446;GO:0044464;GO:0005737;GO:0005739;GO:0005886;GO:0016020;GO:0043226;GO:0043227;GO:0043229;GO:0043231;GO:0005634	nucleoplasm;cytosol;organelle part;intracellular part;nuclear part;cytoplasmic part;intracellular organelle part;cell part;cytoplasm;mitochondrion;plasma membrane;membrane;organelle;membrane-bounded organelle;intracellular organelle	GO:0000166;GO:0001882;GO:0001883;GO:0003824;GO:0004672;GO:0004674;GO:0004702;GO:0004707;GO:0004708;GO:0004712;GO:0004871;GO:0005057;GO:0005488;GO:0005515;GO:0005524;GO:0008339;GO:0016301;GO:0016740;GO:0016772;GO:0016773;GO:0016909;GO:0017076;GO:0030554;GO:0032553;GO:0032555;GO:0032559;GO:0060089;GO:0004705;GO:0000287;GO:0043167;GO:0043169;GO:0046872	nucleotide binding;nucleoside binding;purine nucleoside binding;catalytic activity;protein kinase activity;protein serine/threonine kinase activity;receptor signaling protein serine/threonine kinase activity;MAP kinase activity;MAP kinase kinase activity	GO:0006928;GO:0006935;GO:0007154;GO:0007165;GO:0007242;GO:0007243;GO:0007264;GO:0007265;GO:0007610;GO:0007626;GO:0009605;GO:0009987;GO:0040011;GO:0042221;GO:0042330;GO:0050789;GO:0050794;GO:0050896;GO:0065007;GO:0006464;GO:0006468;GO:0006793;GO:0006796;GO:0008152;GO:0016310;GO:0019538;GO:0034960;GO:0043170;GO:0043283;GO:0043412;GO:0043687;GO:0044237;GO:0044238;GO:0044260;GO:0044267;GO:0000165;GO:…	cell motion;chemotaxis;cell communication;signal transduction;intracellular signaling cascade;protein kinase cascade;small GTPase mediated signal transduction;Ras protein signal transduction;behavior;locomotory behavior;response to external stimulus	hsa:1432;hsa:5602;hsa:5599;hsa:6300;hsa:5603;hsa:5600	ko04010;ko04011;ko04370;ko04912;ko04914;ko04620;ko04660;ko04664;ko04670;ko05014;ko05120;ko04012;ko04310;ko04510;ko04910;ko04920;ko05200;ko05210;ko05212;ko04930	MAPK signaling pathway;MAPK signaling pathway - yeast;VEGF signaling pathway;GnRH signaling pathway;Progesterone-mediated oocyte maturation;Toll-like receptor signaling pathway;T cell receptor signaling pathway;Fc epsilon RI signaling pathway;Leukocyte transendothelial migration;Amyotrophic lateral sclerosis (ALS);Epithelial cell signaling in Helicobacter pylori infection;ErbB signaling pathway;W…	K04441;K04440	36	2	2	3	2	2	3	2	2	3	6.4	6.4	6.4	41.293	360	0.00015417	1.29808	0.914328	0.43025	0.42184
103	4518;5413;6580;11181			IPI00002922;IPI00922336;IPI00640917;IPI00218132;IPI00020873;IPI00925198;IPI00792325;IPI00926545;IPI00926848;IPI00926594;IPI00927791;IPI00924550;IPI00924818;IPI00926628	4;2;1;1;1;1;1;1;1;1;1;1;1;1	4;2;1;1;1;1;1;1;1;1;1;1;1;1	4;2;1;1;1;1;1;1;1;1;1;1;1;1	FALSE	F-box-like/WD repeat-containing protein TBL1XR1;Transducin beta-like 1X-related protein 1;Nuclear receptor corepressor/HDAC3 complex subunit TBLR1;TBL1-related protein 1;cDNA FLJ55712, highly similar to F-box-like/WD repeat protein TBL1XR1	TBL1XR1;IRA1;TBLR1	F-box-like/WD repeat-containing protein TBL1XR1;cDNA FLJ55712, highly similar to F-box-like/WD repeat protein TBL1XR1	Q9BZK7;D3DNQ9;B7Z475	TBL1R_HUMAN;B7Z475_HUMAN	ENST00000352800	OTTHUMP00000173623;OTTHUMP00000211531;OTTHUMP00000211535	NP_078941	PF08513;PF00400	LisH;WD40	LisH;WD domain, G-beta repeat	GO:0005634;GO:0043226;GO:0043227;GO:0043229;GO:0043231;GO:0044424;GO:0044464	nucleus;organelle;membrane-bounded organelle;intracellular organelle;intracellular membrane-bounded organelle;intracellular part;cell part			GO:0006139;GO:0006325;GO:0006350;GO:0006355;GO:0006508;GO:0006807;GO:0006996;GO:0008152;GO:0009056;GO:0009057;GO:0009058;GO:0009059;GO:0009889;GO:0009987;GO:0010468;GO:0010556;GO:0016043;GO:0016568;GO:0019219;GO:0019222;GO:0019538;GO:0019941;GO:0030163;GO:0031323;GO:0031326;GO:0034645;GO:0034960;GO:0034961;GO:0034962;GO:0043170;GO:0043283;GO:0043284;GO:0043285;GO:0043632;GO:0044237;GO:0044238;GO:…	nucleobase, nucleoside, nucleotide and nucleic acid metabolic process;chromatin organization;transcription;regulation of transcription, DNA-dependent;proteolysis;nitrogen compound metabolic process;organelle organization;metabolic process	hsa:79718	ko04310	Wnt signaling pathway	K04508	14	4	4	4	4	4	4	4	4	4	14.4	14.4	14.4	55.594	514	1.4005e-05	1.69082	1.32345	0.24174	0.26494
104	359;408;2512;2629;2989;3025;3736;4078;4213;6713;6880;6949;7348;7470;7840;8142;9300;9301;9458;9572;9671;10167;10934;11414;11666;11736;12542;13369	39;40	522;731	IPI00002966;IPI00031022	28;4	28;4	26;4	FALSE	Heat shock 70 kDa protein 4;Heat shock 70-related protein APG-2;HSP70RY	HSPA4;APG2	Heat shock 70 kDa protein 4	P34932;B0AZS1;B0AZT0;B0AZU6;B4DH02;B4DIZ3;B4DN48;B4DSE8;B4DT47;B4DUS3;B4E0H6;B4E354;O14992;Q59GF8;Q7KYN0	HSP74_HUMAN	ENST00000304858	OTTHUMP00000159262	NP_002145	PF00012	HSP70	Hsp70 protein	GO:0005737;GO:0044424;GO:0044464	cytoplasm;intracellular part;cell part	GO:0000166;GO:0001882;GO:0001883;GO:0005488;GO:0005524;GO:0017076;GO:0030554;GO:0032553;GO:0032555;GO:0032559	nucleotide binding;nucleoside binding;purine nucleoside binding;binding;ATP binding;purine nucleotide binding;adenyl nucleotide binding;ribonucleotide binding;purine ribonucleotide binding;adenyl ribonucleotide binding	GO:0006461;GO:0006950;GO:0006986;GO:0009607;GO:0009987;GO:0010033;GO:0010926;GO:0016043;GO:0022607;GO:0034619;GO:0034621;GO:0034622;GO:0042221;GO:0043623;GO:0043933;GO:0050896;GO:0051131;GO:0051789;GO:0065003;GO:0070096	protein complex assembly;response to stress;response to unfolded protein;response to biotic stimulus;cellular process;response to organic substance;anatomical structure formation;cellular component organization;cellular component assembly	hsa:3308	ko04612	Antigen processing and presentation	K09489	2	28	30	51	28	30	51	26	28	47	46.9	46.9	43.3	94.33	840	0	1.94917	1.44544	0.18389	0.14357
105	4133;7071;10942			IPI00003004;IPI00795087;IPI00027826	3;3;2	3;3;2	3;3;2	FALSE	Mitochondrial glutamate carrier 1;Glutamate/H(+) symporter 1;Solute carrier family 25 member 22;Mitochondrial glutamate carrier 2;Glutamate/H(+) symporter 2;Solute carrier family 25 member 18	SLC25A22;GC1;SLC25A18;GC2	Mitochondrial glutamate carrier 1;Uncharacterized protein;Mitochondrial glutamate carrier 2	Q9H936;C9J1H6;Q9H1K4	GHC1_HUMAN;GHC2_HUMAN	ENST00000320230;ENST00000327451;ENST00000399813	OTTHUMP00000164433;OTTHUMP00000165224;OTTHUMP00000028867;OTTHUMP00000196211;OTTHUMP00000196212	NP_078974;NP_113669	PF00153	Mito_carr	Mitochondrial carrier protein	GO:0005743;GO:0016020;GO:0016021;GO:0019866;GO:0031090;GO:0031224;GO:0031966;GO:0044422;GO:0044424;GO:0044425;GO:0044429;GO:0044444;GO:0044446;GO:0044464	mitochondrial inner membrane;membrane;integral to membrane;organelle inner membrane;organelle membrane;intrinsic to membrane;mitochondrial membrane;organelle part;intracellular part;membrane part;mitochondrial part;cytoplasmic part	GO:0005215;GO:0005275;GO:0005313;GO:0005342;GO:0005488;GO:0005515;GO:0015171;GO:0015172;GO:0015179;GO:0015291;GO:0015293;GO:0022804;GO:0022857;GO:0022891;GO:0022892;GO:0046943	transporter activity;amine transmembrane transporter activity;L-glutamate transmembrane transporter activity;organic acid transmembrane transporter activity;binding;protein binding;amino acid transmembrane transporter activity	GO:0006810;GO:0006865;GO:0009987;GO:0015800;GO:0015813;GO:0015837;GO:0015849;GO:0046942;GO:0051234;GO:0055085	transport;amino acid transport;cellular process;acidic amino acid transport;L-glutamate transport;amine transport;organic acid transport;carboxylic acid transport;establishment of localization;transmembrane transport	hsa:79751;hsa:83733				3	3	3	5	3	3	5	3	3	5	9.3	9.3	9.3	34.47	323	0.0020212	1.90701	1.43029	0.19031	0.22734
106	3086;5385;7770;7970;11893;13491			IPI00003031;IPI00551022;IPI00442223	6;6;4	6;6;4	6;6;4	FALSE	Isochorismatase domain-containing protein 2, mitochondrial	ISOC2	Isoform 2 of Isochorismatase domain-containing protein 2, mitochondrial;Isoform 1 of Isochorismatase domain-containing protein 2, mitochondrial;Isoform 3 of Isochorismatase domain-containing protein 2, mitochondrial	Q96AB3-2;Q96AB3;Q96AB3-1;Q96AB3-3	ISOC2_HUMAN	ENST00000085068	OTTHUMP00000076614;OTTHUMP00000076615	NP_078986;NP_001129673;NP_001129674	PF00857	Isochorismatase	Isochorismatase family	GO:0005634;GO:0005739;GO:0043226;GO:0043227;GO:0043229;GO:0043231;GO:0044424;GO:0044444;GO:0044464	nucleus;mitochondrion;organelle;membrane-bounded organelle;intracellular organelle;intracellular membrane-bounded organelle;intracellular part;cytoplasmic part;cell part	GO:0003824;GO:0005488;GO:0005515	catalytic activity;binding;protein binding	GO:0008152;GO:0010468;GO:0010608;GO:0019222;GO:0019538;GO:0031647;GO:0031648;GO:0043170;GO:0043283;GO:0044238;GO:0050789;GO:0060255;GO:0065007;GO:0065008	metabolic process;regulation of gene expression;posttranscriptional regulation of gene expression;regulation of metabolic process;protein metabolic process;regulation of protein stability;protein destabilization;macromolecule metabolic process	hsa:79763				3	6	6	9	6	6	9	6	6	9	48.4	48.4	48.4	24.097	221	4.3113e-120	1.85563	1.36748	0.21919	0.24481
107	666;12731			IPI00477494;IPI00003084	2;2	2;2	2;2	FALSE	Dr1-associated corepressor;Dr1-associated protein 1;Negative co-factor 2-alpha	DRAP1	Uncharacterized protein;Isoform 1 of Dr1-associated corepressor	Q14919-2;Q14919;C9JCC6;Q14919-1	NC2A_HUMAN	ENST00000312515;ENST00000376991		NP_006433	PF00808	CBFD_NFYB_HMF	Histone-like transcription factor (CBF/NF-Y) and archaeal histone	GO:0005634;GO:0043226;GO:0043227;GO:0043229;GO:0043231;GO:0044424;GO:0044464	nucleus;organelle;membrane-bounded organelle;intracellular organelle;intracellular membrane-bounded organelle;intracellular part;cell part	GO:0003676;GO:0003677;GO:0003700;GO:0003712;GO:0003714;GO:0005488;GO:0005515;GO:0008134;GO:0016564;GO:0030528;GO:0043565	nucleic acid binding;DNA binding;transcription factor activity;transcription cofactor activity;transcription corepressor activity;binding;protein binding;transcription factor binding;transcription repressor activity;transcription regulator activity	GO:0000122;GO:0006139;GO:0006350;GO:0006355;GO:0006357;GO:0006807;GO:0008152;GO:0009058;GO:0009059;GO:0009889;GO:0009890;GO:0009892;GO:0009987;GO:0010468;GO:0010556;GO:0010558;GO:0010605;GO:0010629;GO:0016481;GO:0019219;GO:0019222;GO:0031323;GO:0031324;GO:0031326;GO:0031327;GO:0034645;GO:0034960;GO:0034961;GO:0043170;GO:0043283;GO:0043284;GO:0044237;GO:0044238;GO:0044249;GO:0044260;GO:0045449;GO:…	negative regulation of transcription from RNA polymerase II promoter;nucleobase, nucleoside, nucleotide and nucleic acid metabolic process;transcription;regulation of transcription, DNA-dependent;regulation of transcription from RNA polymerase II promoter	hsa:10589				2	2	2	2	2	2	2	2	2	2	10.4	10.4	10.4	23.205	212	2.2509e-05	0.69633	0.5418	0.045689	0.080345
108	5001;11526;11825			IPI00003128;IPI00182373	3;3	3;3	3;3	FALSE	Prolyl 4-hydroxylase subunit alpha-2;4-PH alpha-2;Procollagen-proline,2-oxoglutarate-4-dioxygenase subunit alpha-2	P4HA2;UNQ290/PRO330	Isoform IIb of Prolyl 4-hydroxylase subunit alpha-2;Isoform IIa of Prolyl 4-hydroxylase subunit alpha-2	O15460-1;O15460;D3DQ85;Q5HYD8;O15460-2;D3DQ86;Q05DA4	P4HA2_HUMAN	ENST00000166534;ENST00000358760;ENST00000360568;ENST00000379100;ENST00000379104;ENST00000401867	OTTHUMP00000065966;OTTHUMP00000065968;OTTHUMP00000065967;OTTHUMP00000065969	NP_001136071;NP_004190;NP_001017973;NP_001017974;NP_001136070	PF03171;PF08336	2OG-FeII_Oxy;P4Ha_N	2OG-Fe(II) oxygenase superfamily;Prolyl 4-Hydroxylase alpha-subunit, N-terminal region	GO:0005783;GO:0005788;GO:0031974;GO:0043226;GO:0043227;GO:0043229;GO:0043231;GO:0043233;GO:0044422;GO:0044424;GO:0044432;GO:0044444;GO:0044446;GO:0044464;GO:0070013	endoplasmic reticulum;endoplasmic reticulum lumen;membrane-enclosed lumen;organelle;membrane-bounded organelle;intracellular organelle;intracellular membrane-bounded organelle;organelle lumen;organelle part;intracellular part;endoplasmic reticulum part	GO:0003824;GO:0004656;GO:0005488;GO:0005506;GO:0005515;GO:0009055;GO:0016491;GO:0016701;GO:0016702;GO:0016705;GO:0016706;GO:0019798;GO:0019842;GO:0031406;GO:0031418;GO:0031543;GO:0031545;GO:0043167;GO:0043169;GO:0046872;GO:0046914;GO:0051213	catalytic activity;procollagen-proline 4-dioxygenase activity;binding;iron ion binding;protein binding;electron carrier activity;oxidoreductase activity;oxidoreductase activity, acting on single donors with incorporation of molecular oxygen	GO:0008152;GO:0055114	metabolic process;oxidation reduction	hsa:8974	ko00330	Arginine and proline metabolism	K00472	2	3	3	6	3	3	6	3	3	6	10.1	10.1	10.1	60.901	535	8.2037e-08	1.21064	0.884799	0.39337	0.39252
109	1699;3950;7267;7268;8328			IPI00003217;IPI00514549;IPI00908513	5;1;1	5;1;1	5;1;1	FALSE	Proteasome subunit beta type-7;Proteasome subunit Z;Macropain chain Z;Multicatalytic endopeptidase complex chain Z	PSMB7	Proteasome subunit beta type-7	Q99436;B2RAQ9;Q6IBT1;Q86U62	PSB7_HUMAN	ENST00000259457	OTTHUMP00000022798	NP_002790	PF00227	Proteasome	Proteasome A-type and B-type	GO:0005634;GO:0005829;GO:0005839;GO:0032991;GO:0043226;GO:0043227;GO:0043229;GO:0043231;GO:0043234;GO:0044424;GO:0044444;GO:0044464	nucleus;cytosol;proteasome core complex;macromolecular complex;organelle;membrane-bounded organelle;intracellular organelle;intracellular membrane-bounded organelle;protein complex;intracellular part;cytoplasmic part;cell part	GO:0003824;GO:0004175;GO:0004298;GO:0008233;GO:0016787;GO:0070003;GO:0070011	catalytic activity;endopeptidase activity;threonine-type endopeptidase activity;peptidase activity;hydrolase activity;threonine-type peptidase activity;peptidase activity, acting on L-amino acid peptides	GO:0006508;GO:0006511;GO:0008152;GO:0009056;GO:0009057;GO:0009987;GO:0010498;GO:0019538;GO:0019941;GO:0022402;GO:0030163;GO:0031145;GO:0034960;GO:0034962;GO:0043085;GO:0043086;GO:0043161;GO:0043170;GO:0043283;GO:0043285;GO:0043632;GO:0044092;GO:0044093;GO:0044237;GO:0044238;GO:0044248;GO:0044257;GO:0044260;GO:0044265;GO:0044267;GO:0050790;GO:0051340;GO:0051351;GO:0051352;GO:0051436;GO:0051437;GO:…	proteolysis;ubiquitin-dependent protein catabolic process;metabolic process;catabolic process;macromolecule catabolic process;cellular process;proteasomal protein catabolic process;protein metabolic process;modification-dependent protein catabolic process	hsa:5695	ko03050	Proteasome	K02739	3	5	5	9	5	5	9	5	5	9	19.5	19.5	19.5	29.965	277	1.2711e-106	1.54667	1.20678	0.31155	0.3201
110	1389;1390;1990;1991;5415;5889;5890;7287;11780;12808	10;13;14	45;48;191	IPI00003269	10	1	1	FALSE	Beta-actin-like protein 2;Kappa-actin	ACTBL2	Beta-actin-like protein 2	Q562R1	ACTBL_HUMAN	ENST00000306758		NP_001017992	PF00022	Actin	Actin	GO:0005737;GO:0005856;GO:0043226;GO:0043228;GO:0043229;GO:0043232;GO:0044424;GO:0044464	cytoplasm;cytoskeleton;organelle;non-membrane-bounded organelle;intracellular organelle;intracellular non-membrane-bounded organelle;intracellular part;cell part	GO:0000166;GO:0001882;GO:0001883;GO:0005488;GO:0005515;GO:0005524;GO:0017076;GO:0030554;GO:0032553;GO:0032555;GO:0032559	nucleotide binding;nucleoside binding;purine nucleoside binding;binding;protein binding;ATP binding;purine nucleotide binding;adenyl nucleotide binding;ribonucleotide binding;purine ribonucleotide binding;adenyl ribonucleotide binding			hsa:345651				1	10	13	22	1	1	2	1	1	2	21	4.8	4.8	42.003	376	6.0111e-157	4.75105	3.94992	0.00073576	0.00012057
111	230;416;8371;8487;8733			IPI00003309;IPI00927876;IPI00924545;IPI00927044;IPI00927637;IPI00791019;IPI00790361	5;5;4;3;2;1;1	5;5;4;3;2;1;1	5;5;4;3;2;1;1	FALSE	DNA-directed RNA polymerases I, II, and III subunit RPABC3;DNA-directed RNA polymerase II subunit H;DNA-directed RNA polymerases I, II, and III 17.1 kDa polypeptide;RPB17;hRPB8	POLR2H	DNA-directed RNA polymerases I, II, and III subunit RPABC3;Uncharacterized protein;Uncharacterized protein;Uncharacterized protein	P52434;C9JLU1;C9JBJ6;C9JCU7	RPAB3_HUMAN	ENST00000296223	OTTHUMP00000173830;OTTHUMP00000173833;OTTHUMP00000210505;OTTHUMP00000210508;OTTHUMP00000210507;OTTHUMP00000210511;OTTHUMP00000210512	NP_006223	PF03870	RNA_pol_Rpb8	RNA polymerase Rpb8	GO:0005654;GO:0005730;GO:0043226;GO:0043228;GO:0043229;GO:0043232;GO:0044422;GO:0044424;GO:0044428;GO:0044446;GO:0044464	nucleoplasm;nucleolus;organelle;non-membrane-bounded organelle;intracellular organelle;intracellular non-membrane-bounded organelle;organelle part;intracellular part;nuclear part;intracellular organelle part;cell part	GO:0003824;GO:0003899;GO:0005488;GO:0005515;GO:0008270;GO:0016740;GO:0016772;GO:0016779;GO:0034062;GO:0043167;GO:0043169;GO:0046872;GO:0046914	catalytic activity;DNA-directed RNA polymerase activity;binding;protein binding;zinc ion binding;transferase activity;transferase activity, transferring phosphorus-containing groups;nucleotidyltransferase activity;RNA polymerase activity;ion binding	GO:0000375;GO:0000377;GO:0000398;GO:0006139;GO:0006352;GO:0006354;GO:0006367;GO:0006368;GO:0006396;GO:0006397;GO:0006807;GO:0008152;GO:0008380;GO:0009987;GO:0010926;GO:0016043;GO:0016070;GO:0016071;GO:0022607;GO:0034621;GO:0034622;GO:0034960;GO:0043170;GO:0043283;GO:0043933;GO:0044237;GO:0044238;GO:0044260;GO:0065003;GO:0065004	RNA splicing, via transesterification reactions;RNA splicing, via transesterification reactions with bulged adenosine as nucleophile;nuclear mRNA splicing, via spliceosome;nucleobase, nucleoside, nucleotide and nucleic acid metabolic process	hsa:5437	ko03020;ko05016	RNA polymerase;Huntington's disease	K03016	7	5	5	8	5	5	8	5	5	8	52.7	52.7	52.7	17.143	150	1.4407e-57	1.09107	0.851934	0.35195	0.32513
112	2976;3848;7112;8042;8196;10068;10169			IPI00003326;IPI00908403;IPI00847722	7;4;4	7;4;4	7;4;4	FALSE	ADP-ribosylation factor-like protein 2;cDNA FLJ58989, moderately similar to ADP-ribosylation factor-like protein 2	ARL2	ADP-ribosylation factor-like protein 2;cDNA FLJ58989, moderately similar to ADP-ribosylation factor-like protein 2;Similar to ADP-ribosylation factor-like protein 2	P36404;Q53YD8;B4DGG0	ARL2_HUMAN;B4DGG0_HUMAN	ENST00000246747		NP_001658	PF00025	Arf	ADP-ribosylation factor family	GO:0005813;GO:0005815;GO:0043226;GO:0043228;GO:0043229;GO:0043232;GO:0044422;GO:0044424;GO:0044430;GO:0044444;GO:0044446;GO:0044464	centrosome;microtubule organizing center;organelle;non-membrane-bounded organelle;intracellular organelle;intracellular non-membrane-bounded organelle;organelle part;intracellular part;cytoskeletal part;cytoplasmic part;intracellular organelle part	GO:0000166;GO:0004857;GO:0005095;GO:0005488;GO:0005525;GO:0017076;GO:0019001;GO:0030234;GO:0030695;GO:0032553;GO:0032555;GO:0032561;GO:0060589	nucleotide binding;enzyme inhibitor activity;GTPase inhibitor activity;binding;GTP binding;purine nucleotide binding;guanyl nucleotide binding;enzyme regulator activity;GTPase regulator activity;ribonucleotide binding;purine ribonucleotide binding	GO:0006461;GO:0007021;GO:0007049;GO:0007154;GO:0007165;GO:0007242;GO:0007264;GO:0009987;GO:0010926;GO:0016043;GO:0022607;GO:0034621;GO:0034622;GO:0043623;GO:0043933;GO:0050789;GO:0050794;GO:0065003;GO:0065007	protein complex assembly;tubulin complex assembly;cell cycle;cell communication;signal transduction;intracellular signaling cascade;small GTPase mediated signal transduction;cellular process;anatomical structure formation;cellular component organization	hsa:402			K07943	3	7	7	13	7	7	13	7	7	13	50	50	50	20.878	184	3.8123e-87	1.25005	0.977613	0.49443	0.47985
113	4708;6075;10066;10067;10165;10324			IPI00003327	6	6	6	FALSE	ADP-ribosylation factor-like protein 3	ARL3;ARFL3	ADP-ribosylation factor-like protein 3	P36405	ARL3_HUMAN	ENST00000260746	OTTHUMP00000020373	NP_004302	PF00025	Arf	ADP-ribosylation factor family	GO:0000139;GO:0005634;GO:0005819;GO:0016020;GO:0031090;GO:0043226;GO:0043227;GO:0043228;GO:0043229;GO:0043231;GO:0043232;GO:0044422;GO:0044424;GO:0044430;GO:0044431;GO:0044444;GO:0044446;GO:0044464	Golgi membrane;nucleus;spindle;membrane;organelle membrane;organelle;membrane-bounded organelle;non-membrane-bounded organelle;intracellular organelle;intracellular membrane-bounded organelle;intracellular non-membrane-bounded organelle;organelle part	GO:0000166;GO:0000287;GO:0005488;GO:0005525;GO:0017076;GO:0019001;GO:0032553;GO:0032555;GO:0032561;GO:0043167;GO:0043169;GO:0046872	nucleotide binding;magnesium ion binding;binding;GTP binding;purine nucleotide binding;guanyl nucleotide binding;ribonucleotide binding;purine ribonucleotide binding;guanyl ribonucleotide binding;ion binding;cation binding;metal ion binding	GO:0007049;GO:0007154;GO:0007165;GO:0007242;GO:0007264;GO:0009987;GO:0050789;GO:0050794;GO:0051301;GO:0065007	cell cycle;cell communication;signal transduction;intracellular signaling cascade;small GTPase mediated signal transduction;cellular process;regulation of biological process;regulation of cellular process;cell division;biological regulation	hsa:403			K07944	1	6	6	10	6	6	10	6	6	10	43.4	43.4	43.4	20.455	182	3.5972e-56	1.0829	0.834168	0.32967	0.33666
114	229;458;2961;6587;6634;7769;8010;8106;10956;12053;13796			IPI00003348;IPI00925530;IPI00790302;IPI00790896;IPI00924758;IPI00797969;IPI00946384	11;9;7;7;6;6;2	6;4;4;4;4;3;1	4;3;2;2;3;1;0	FALSE	Guanine nucleotide-binding protein G(I)/G(S)/G(T) subunit beta-2;Transducin beta chain 2;G protein subunit beta-2;cDNA FLJ32188 fis, clone PLACE6002056, highly similar to Guanine nucleotide-binding protein G(I)/G(S)/G(T) subunit beta 2	GNB2	Guanine nucleotide-binding protein G(I)/G(S)/G(T) subunit beta-2;32 kDa protein;Uncharacterized protein;Uncharacterized protein;cDNA FLJ32188 fis, clone PLACE6002056, highly similar to Guanine nucleotide-binding protein G(I)/G(S)/G(T) subunit beta 2;Unchar	P62879;Q6FHM2;C9JXA5;C9JIS1;B3KPU1;C9JZN1	GBB2_HUMAN;B3KPU1_HUMAN	ENST00000303210;ENST00000393924;ENST00000393926	OTTHUMP00000025228;OTTHUMP00000174595;OTTHUMP00000174601;OTTHUMP00000174602;OTTHUMP00000211369;OTTHUMP00000211370;OTTHUMP00000174603;OTTHUMP00000174604;OTTHUMP00000211371;OTTHUMP00000211372;OTTHUMP00000174605	NP_005264	PF00400	WD40	WD domain, G-beta repeat			GO:0003824;GO:0003924;GO:0004871;GO:0016462;GO:0016787;GO:0016817;GO:0016818;GO:0017111;GO:0060089;GO:0005246;GO:0015457;GO:0016247	catalytic activity;GTPase activity;signal transducer activity;pyrophosphatase activity;hydrolase activity;hydrolase activity, acting on acid anhydrides;hydrolase activity, acting on acid anhydrides, in phosphorus-containing anhydrides	GO:0007154;GO:0007165;GO:0007166;GO:0007186;GO:0007242;GO:0009719;GO:0009725;GO:0009755;GO:0009987;GO:0010033;GO:0032870;GO:0042221;GO:0050789;GO:0050794;GO:0050896;GO:0051716;GO:0065007	cell communication;signal transduction;cell surface receptor linked signal transduction;G-protein coupled receptor protein signaling pathway;intracellular signaling cascade;response to endogenous stimulus;response to hormone stimulus	hsa:2783	ko04062	Chemokine signaling pathway	K04537	7	11	11	17	6	6	9	4	4	5	48.8	29.7	21.8	37.331	340	3.0325e-111	1.71333	1.20418	0.31329	0.32737
115	599;782;1520;2039;2607;2875;3223;3412;3525;5692;5732;5733;5930;5932;6470;6822;6974;6986;6996;7033;8657;9129;9130;9516;9904;9905;10866;11503;12000;12232;12695;13017;13578;13891;14066	41;42;43	149;197;333	IPI00003362	35	35	33	FALSE	78 kDa glucose-regulated protein;GRP 78;Heat shock 70 kDa protein 5;Immunoglobulin heavy chain-binding protein;Endoplasmic reticulum lumenal Ca(2+)-binding protein grp78	HSPA5;GRP78	HSPA5 protein	P11021;B4DEF7;Q2KHP4	GRP78_HUMAN	ENST00000324460	OTTHUMP00000022124	NP_005338	PF00012	HSP70	Hsp70 protein	GO:0005634;GO:0005788;GO:0005793;GO:0009986;GO:0016021;GO:0016023;GO:0030176;GO:0031224;GO:0031227;GO:0031300;GO:0031301;GO:0031410;GO:0031974;GO:0031982;GO:0031988;GO:0042470;GO:0043226;GO:0043227;GO:0043229;GO:0043231;GO:0043233;GO:0044422;GO:0044424;GO:0044425;GO:0044432;GO:0044444;GO:0044446;GO:0044464;GO:0048471;GO:0048770;GO:0070013	nucleus;endoplasmic reticulum lumen;ER-Golgi intermediate compartment;cell surface;integral to membrane;cytoplasmic membrane-bounded vesicle;integral to endoplasmic reticulum membrane;intrinsic to membrane;intrinsic to endoplasmic reticulum membrane	GO:0000166;GO:0001882;GO:0001883;GO:0004857;GO:0004866;GO:0004869;GO:0005488;GO:0005509;GO:0005515;GO:0005524;GO:0017076;GO:0030234;GO:0030414;GO:0030554;GO:0030674;GO:0032553;GO:0032555;GO:0032559;GO:0043027;GO:0043028;GO:0043167;GO:0043169;GO:0046872;GO:0051082	nucleotide binding;nucleoside binding;purine nucleoside binding;enzyme inhibitor activity;endopeptidase inhibitor activity;cysteine-type endopeptidase inhibitor activity;binding;calcium ion binding;protein binding;ATP binding;purine nucleotide binding	GO:0006916;GO:0006950;GO:0007154;GO:0009267;GO:0009605;GO:0009987;GO:0009991;GO:0010466;GO:0010941;GO:0031667;GO:0031668;GO:0031669;GO:0033554;GO:0042149;GO:0042594;GO:0042981;GO:0043066;GO:0043067;GO:0043069;GO:0043086;GO:0043154;GO:0043281;GO:0044092;GO:0048519;GO:0048523;GO:0050789;GO:0050790;GO:0050793;GO:0050794;GO:0050896;GO:0051093;GO:0051336;GO:0051346;GO:0051716;GO:0052547;GO:0052548;GO:…	anti-apoptosis;response to stress;cell communication;cellular response to starvation;response to external stimulus;cellular process;response to extracellular stimulus;negative regulation of peptidase activity;regulation of cell death	hsa:3309			K09490	1	35	38	75	35	38	75	33	36	71	48.2	48.2	46.6	72.421	655	0	1.06572	0.838997	0.33572	0.33164
116	366;9872;9874;13028;13784;14101			IPI00003377;IPI00916448;IPI00744364;IPI00939530;IPI00917346;IPI00943308	6;6;6;6;4;1	6;6;6;6;4;1	5;5;5;5;4;1	FALSE	Splicing factor, arginine/serine-rich 7;Splicing factor 9G8;cDNA FLJ60677, highly similar to Splicing factor, arginine/serine-rich 7	SFRS7	Isoform 1 of Serine/arginine-rich splicing factor 7;Uncharacterized protein;Uncharacterized protein;cDNA FLJ34106 fis, clone FCBBF3008073, highly similar to SPLICING FACTOR, ARGININE/SERINE-RICH 7;cDNA FLJ60677, highly similar to Splicing factor, arginine/	Q16629-1;Q16629;Q564D3;C9JAB2;Q16629-3;A6NNE8;B4DEK2;Q16629-2;Q8NB80;B4DLU6	SFRS7_HUMAN;B4DLU6_HUMAN	ENST00000313117;ENST00000378857;ENST00000378869	OTTHUMP00000128261;OTTHUMP00000203974;OTTHUMP00000203928;OTTHUMP00000203973;OTTHUMP00000203933;OTTHUMP00000203972;OTTHUMP00000203931	NP_001026854	PF00076;PF00098	RRM_1;zf-CCHC	RNA recognition motif. (a.k.a. RRM, RBD, or RNP domain);Zinc knuckle	GO:0005634;GO:0043226;GO:0043227;GO:0043229;GO:0043231;GO:0044424;GO:0044464	nucleus;organelle;membrane-bounded organelle;intracellular organelle;intracellular membrane-bounded organelle;intracellular part;cell part	GO:0000166;GO:0003676;GO:0003723;GO:0005488;GO:0005515;GO:0008270;GO:0043167;GO:0043169;GO:0046872;GO:0046914	nucleotide binding;nucleic acid binding;RNA binding;binding;protein binding;zinc ion binding;ion binding;cation binding;metal ion binding;transition metal ion binding	GO:0000375;GO:0000377;GO:0000398;GO:0006139;GO:0006396;GO:0006397;GO:0006807;GO:0008152;GO:0008380;GO:0009987;GO:0016070;GO:0016071;GO:0034960;GO:0043170;GO:0043283;GO:0044237;GO:0044238;GO:0044260	RNA splicing, via transesterification reactions;RNA splicing, via transesterification reactions with bulged adenosine as nucleophile;nuclear mRNA splicing, via spliceosome;nucleobase, nucleoside, nucleotide and nucleic acid metabolic process	hsa:6432				6	6	6	11	6	6	11	5	5	9	22.3	22.3	22.3	27.366	238	7.0981e-36	1.16075	0.891027	0.40111	0.40541
117	16;17			IPI00003386	2	2	2	FALSE	RING-box protein 1;Regulator of cullins 1;RING finger protein 75;Protein ZYP	RBX1;RNF75;ROC1	E3 ubiquitin-protein ligase RBX1	P62877	RBX1_HUMAN	ENST00000216225	OTTHUMP00000028983;OTTHUMP00000199764	NP_055063	PF00097	zf-C3HC4	Zinc finger, C3HC4 type (RING finger)	GO:0005634;GO:0005829;GO:0043226;GO:0043227;GO:0043229;GO:0043231;GO:0044424;GO:0044444;GO:0044464	nucleus;cytosol;organelle;membrane-bounded organelle;intracellular organelle;intracellular membrane-bounded organelle;intracellular part;cytoplasmic part;cell part	GO:0003824;GO:0005488;GO:0005515;GO:0008270;GO:0016874;GO:0016879;GO:0016881;GO:0019787;GO:0019788;GO:0043167;GO:0043169;GO:0046872;GO:0046914	catalytic activity;binding;protein binding;zinc ion binding;ligase activity;ligase activity, forming carbon-nitrogen bonds;acid-amino acid ligase activity;small conjugating protein ligase activity;NEDD8 ligase activity;ion binding;cation binding	GO:0006139;GO:0006259;GO:0006281;GO:0006464;GO:0006508;GO:0006807;GO:0006950;GO:0006974;GO:0008152;GO:0009056;GO:0009057;GO:0009987;GO:0019538;GO:0019941;GO:0030163;GO:0032446;GO:0033554;GO:0034960;GO:0034962;GO:0034984;GO:0043170;GO:0043283;GO:0043285;GO:0043412;GO:0043632;GO:0043687;GO:0044237;GO:0044238;GO:0044248;GO:0044257;GO:0044260;GO:0044265;GO:0044267;GO:0045116;GO:0050896;GO:0051603;GO:…	nucleobase, nucleoside, nucleotide and nucleic acid metabolic process;DNA metabolic process;DNA repair;protein modification process;proteolysis;nitrogen compound metabolic process;response to stress;response to DNA damage stimulus;metabolic process	hsa:9978	ko04120;ko03420;ko04310;ko04350;ko04110;ko04111;ko05200;ko05211	Ubiquitin mediated proteolysis;Nucleotide excision repair;Wnt signaling pathway;TGF-beta signaling pathway;Cell cycle;Cell cycle - yeast;Pathways in cancer;Renal cell carcinoma	K03868	1	2	2	4	2	2	4	2	2	4	17.6	17.6	17.6	12.274	108	2.6463e-25	1.31118	0.982898	0.48958	0.4861
118	464;7074;7395;8456;10978;11470;13608;14779			IPI00794221;IPI00003406;IPI00295624;IPI00965597;IPI00967040;IPI00965316;IPI00963877	8;8;6;6;5;2;1	8;8;6;6;5;2;1	8;8;6;6;5;2;1	FALSE	Putative uncharacterized protein DBN1;Drebrin;Developmentally-regulated brain protein	DBN1;D0S117E	Uncharacterized protein;Isoform 1 of Drebrin;Isoform 2 of Drebrin;Uncharacterized protein;Uncharacterized protein	A8MV58;Q16643-1;Q16643;B3KSQ7;B7Z2Z0;Q16643-2;D6R9W4;D6RFI1	A8MV58_HUMAN;DREB_HUMAN	ENST00000393565;ENST00000292385;ENST00000309007;ENST00000393563	OTTHUMP00000165798;OTTHUMP00000161448;OTTHUMP00000161449	NP_004386;NP_543157	PF00241	Cofilin_ADF	Cofilin/tropomyosin-type actin-binding protein	GO:0005622;GO:0044464;GO:0005737;GO:0030425;GO:0042641;GO:0042995;GO:0043005;GO:0044422;GO:0044424;GO:0044430;GO:0044446	intracellular;cell part;cytoplasm;dendrite;actomyosin;cell projection;neuron projection;organelle part;intracellular part;cytoskeletal part;intracellular organelle part	GO:0003779;GO:0005488;GO:0005515;GO:0008092;GO:0005522	actin binding;binding;protein binding;cytoskeletal protein binding;profilin binding	GO:0006996;GO:0007010;GO:0007015;GO:0009987;GO:0010646;GO:0010975;GO:0016043;GO:0030029;GO:0030036;GO:0031344;GO:0031644;GO:0044057;GO:0045595;GO:0045664;GO:0048167;GO:0048168;GO:0050767;GO:0050773;GO:0050789;GO:0050793;GO:0050794;GO:0050804;GO:0051128;GO:0051239;GO:0051960;GO:0051969;GO:0060284;GO:0065007	organelle organization;cytoskeleton organization;actin filament organization;cellular process;regulation of cell communication;regulation of neuron projection development;cellular component organization;actin filament-based process	hsa:1627				7	8	8	14	8	8	14	8	8	14	17.1	17.1	17.1	76.299	695	3.2081e-176	1.38357	1.03044	0.44701	0.44096
119	2684;7449;10382			IPI00003438	3	3	3	FALSE	DnaJ homolog subfamily C member 8;Splicing protein spf31	DNAJC8;SPF31;HSPC315;HSPC331	DnaJ homolog subfamily C member 8	O75937;D3DPM0	DNJC8_HUMAN	ENST00000263697	OTTHUMP00000003646	NP_055095	PF00226	DnaJ	DnaJ domain			GO:0005488;GO:0005515;GO:0031072	binding;protein binding;heat shock protein binding	GO:0000375;GO:0000377;GO:0000398;GO:0006139;GO:0006396;GO:0006397;GO:0006807;GO:0008152;GO:0008380;GO:0009987;GO:0016070;GO:0016071;GO:0034960;GO:0043170;GO:0043283;GO:0044237;GO:0044238;GO:0044260	RNA splicing, via transesterification reactions;RNA splicing, via transesterification reactions with bulged adenosine as nucleophile;nuclear mRNA splicing, via spliceosome;nucleobase, nucleoside, nucleotide and nucleic acid metabolic process	hsa:22826			K09528	1	3	3	5	3	3	5	3	3	5	16.2	16.2	16.2	29.841	253	8.4739e-07	0.717618	0.51701	0.0341	0.027738
120	3;1928;2314;3948;4913;5581;5725;6395;7839;12469;12750;14750			IPI00003479;IPI00874012;IPI00293565;IPI00021396;IPI00018335;IPI00966321;IPI00337568;IPI00015902;IPI00005722;IPI00748391;IPI00022296;IPI00848233;IPI00936281;IPI00953225;IPI00942361;IPI00968257	12;12;1;1;1;1;1;1;1;1;1;1;1;1;1;1	12;12;1;1;1;1;1;1;1;1;1;1;1;1;1;1	9;9;0;0;0;0;0;0;0;0;0;0;0;0;0;0	FALSE	Mitogen-activated protein kinase 1;Extracellular signal-regulated kinase 2;Mitogen-activated protein kinase 2;p42-MAPK;ERT1;Extracellular signal-regulated kinase-2 splice variant	MAPK1;ERK2;PRKM1;PRKM2	Mitogen-activated protein kinase 1;Extracellular signal-regulated kinase-2 splice variant	P28482;B4DHN0;Q1HBJ4;Q499G7;A8CZ64	MK01_HUMAN;A8CZ64_HUMAN	ENST00000215832;ENST00000398822	OTTHUMP00000028754;OTTHUMP00000174492	NP_002736;NP_620407	PF00069	Pkinase	Protein kinase domain	GO:0005654;GO:0005829;GO:0005856;GO:0043226;GO:0043228;GO:0043229;GO:0043232;GO:0044422;GO:0044424;GO:0044428;GO:0044444;GO:0044446;GO:0044464	nucleoplasm;cytosol;cytoskeleton;organelle;non-membrane-bounded organelle;intracellular organelle;intracellular non-membrane-bounded organelle;organelle part;intracellular part;nuclear part;cytoplasmic part;intracellular organelle part;cell part	GO:0000166;GO:0001882;GO:0001883;GO:0005488;GO:0005524;GO:0017076;GO:0030554;GO:0032553;GO:0032555;GO:0032559;GO:0003824;GO:0004672;GO:0004674;GO:0004702;GO:0004707;GO:0004871;GO:0005057;GO:0016301;GO:0016740;GO:0016772;GO:0016773;GO:0060089	nucleotide binding;nucleoside binding;purine nucleoside binding;binding;ATP binding;purine nucleotide binding;adenyl nucleotide binding;ribonucleotide binding;purine ribonucleotide binding;adenyl ribonucleotide binding;catalytic activity	GO:0006917;GO:0006935;GO:0007049;GO:0007154;GO:0007165;GO:0007242;GO:0007264;GO:0007265;GO:0007267;GO:0007268;GO:0007610;GO:0007626;GO:0009605;GO:0009987;GO:0010941;GO:0010942;GO:0012502;GO:0040011;GO:0042221;GO:0042330;GO:0042981;GO:0043065;GO:0043067;GO:0043068;GO:0044419;GO:0048518;GO:0048522;GO:0050789;GO:0050793;GO:0050794;GO:0050896;GO:0051094;GO:0051704;GO:0065007;GO:0006464;GO:0006468;GO:…	induction of apoptosis;chemotaxis;cell cycle;cell communication;signal transduction;intracellular signaling cascade;small GTPase mediated signal transduction;Ras protein signal transduction;cell-cell signaling;synaptic transmission;behavior	hsa:5594	ko04010;ko04013;ko04012;ko04350;ko04370;ko04150;ko04810;ko04510;ko04520;ko04540;ko04270;ko04910;ko04912;ko04914;ko04916;ko04620;ko04650;ko04660;ko04662;ko04664;ko04062;ko04720;ko04730;ko04320;ko04360;ko05200;ko05210;ko05212;ko05214;ko05216;ko05221;ko05220;ko05218;ko05211;ko05219;ko05215;ko05213;ko05223;ko05010;ko04930	MAPK signaling pathway;MAPK signaling pathway - fly;ErbB signaling pathway;TGF-beta signaling pathway;VEGF signaling pathway;mTOR signaling pathway;Regulation of actin cytoskeleton;Focal adhesion;Adherens junction;Gap junction;Vascular smooth muscle contraction;Insulin signaling pathway;GnRH signaling pathway;Progesterone-mediated oocyte maturation;Melanogenesis;Toll-like receptor signaling pathw…	K04371	16	12	13	23	12	13	23	9	10	18	52.5	52.5	42.8	41.389	360	4.6943e-176	1.67645	1.26449	0.27513	0.29431
121	1136;3160;3481;3867;4124;4777;7304;12769;12772;13215			IPI00003482;IPI00789705	10;2	10;2	10;2	FALSE	2,4-dienoyl-CoA reductase, mitochondrial;2,4-dienoyl-CoA reductase [NADPH]	DECR1;DECR	2,4-dienoyl-CoA reductase, mitochondrial	Q16698;B7Z6B8;Q7LDK6	DECR_HUMAN	ENST00000220764	OTTHUMP00000177892	NP_001350	PF00106	adh_short	short chain dehydrogenase	GO:0005739;GO:0043226;GO:0043227;GO:0043229;GO:0043231;GO:0044424;GO:0044444;GO:0044464	mitochondrion;organelle;membrane-bounded organelle;intracellular organelle;intracellular membrane-bounded organelle;intracellular part;cytoplasmic part;cell part	GO:0000166;GO:0003824;GO:0005488;GO:0008670;GO:0016491;GO:0016627;GO:0016628;GO:0048037;GO:0050661;GO:0050662;GO:0070402	nucleotide binding;catalytic activity;binding;2,4-dienoyl-CoA reductase (NADPH) activity;oxidoreductase activity;oxidoreductase activity, acting on the CH-CH group of donors	GO:0006082;GO:0006461;GO:0006629;GO:0006631;GO:0006635;GO:0008152;GO:0009056;GO:0009062;GO:0009987;GO:0010926;GO:0016042;GO:0016043;GO:0016054;GO:0019395;GO:0019752;GO:0022607;GO:0030258;GO:0032787;GO:0034440;GO:0042180;GO:0043436;GO:0043933;GO:0044237;GO:0044238;GO:0044242;GO:0044248;GO:0044255;GO:0046395;GO:0051259;GO:0051260;GO:0051262;GO:0051289;GO:0055114;GO:0065003	organic acid metabolic process;protein complex assembly;lipid metabolic process;fatty acid metabolic process;fatty acid beta-oxidation;metabolic process;catabolic process;fatty acid catabolic process;cellular process;anatomical structure formation	hsa:1666			K00219	2	10	10	19	10	10	19	10	10	19	48.7	48.7	48.7	36.067	335	6.2802e-201	1.28659	1.0247	0.45202	0.43161
122	8549			IPI00003505	1	1	1	FALSE	Thyroid receptor-interacting protein 13;Thyroid hormone receptor interactor 13;Human papillomavirus type 16 E1 protein-binding protein	TRIP13	Isoform 1 of Thyroid receptor-interacting protein 13	Q15645-1;Q15645;D3DTC0	TRP13_HUMAN	ENST00000166345;ENST00000354240	OTTHUMP00000115407	NP_004228	PF00004	AAA	ATPase family associated with various cellular activities (AAA)	GO:0005634;GO:0043226;GO:0043227;GO:0043229;GO:0043231;GO:0044424;GO:0044464	nucleus;organelle;membrane-bounded organelle;intracellular organelle;intracellular membrane-bounded organelle;intracellular part;cell part	GO:0000166;GO:0001882;GO:0001883;GO:0003712;GO:0003824;GO:0005488;GO:0005515;GO:0005524;GO:0008134;GO:0016462;GO:0016787;GO:0016817;GO:0016818;GO:0017076;GO:0017111;GO:0030528;GO:0030554;GO:0032553;GO:0032555;GO:0032559;GO:0042802	nucleotide binding;nucleoside binding;purine nucleoside binding;transcription cofactor activity;catalytic activity;binding;protein binding;ATP binding;transcription factor binding;pyrophosphatase activity;hydrolase activity	GO:0006139;GO:0006350;GO:0006351;GO:0006366;GO:0006807;GO:0008152;GO:0009058;GO:0009059;GO:0009987;GO:0016070;GO:0032774;GO:0034645;GO:0034960;GO:0034961;GO:0043170;GO:0043283;GO:0043284;GO:0044237;GO:0044238;GO:0044249;GO:0044260	nucleobase, nucleoside, nucleotide and nucleic acid metabolic process;transcription;transcription, DNA-dependent;transcription from RNA polymerase II promoter;nitrogen compound metabolic process;metabolic process;biosynthetic process	hsa:9319				1	1	1	1	1	1	1	1	1	1	2.3	2.3	2.3	48.55	432	0.013072
123	337;2704;3556;4531;4789;6001;6585;7584;11028;11186;12251			IPI00003519;IPI00917777;IPI00903143	11;11;6	11;11;6	11;11;6	FALSE	116 kDa U5 small nuclear ribonucleoprotein component;U5 snRNP-specific protein, 116 kDa;Elongation factor Tu GTP-binding domain-containing protein 2;cDNA FLJ59627, highly similar to 116 kDa U5 small nuclear ribonucleoprotein component;cDNA, FLJ78997, highly similar to 116 kDa U5 small nuclear ribonucleoprotein component;cDNA FLJ44205 fis, clone THYMU3001379, highly similar to 116 kDa U5 small nuc…	EFTUD2;KIAA0031;SNRP116	116 kDa U5 small nuclear ribonucleoprotein component;116 kDa U5 small nuclear ribonucleoprotein component isoform b;cDNA FLJ44205 fis, clone THYMU3001379, highly similar to 116 kDa U5 small nuclear ribonucleoprotein component	Q15029;A8KAP3;B3KX19;B4DMC0;D3DX58;Q6IBM8;B4DK30;B4DZB1;Q8IXJ3;B3KWY2	U5S1_HUMAN;B4DK30_HUMAN;B3KWY2_HUMAN	ENST00000262414	OTTHUMP00000181883	NP_004238;NP_001136077	PF00679;PF03764;PF00009;PF03144	EFG_C;EFG_IV;GTP_EFTU;GTP_EFTU_D2	Elongation factor G C-terminus;Elongation factor G, domain IV;Elongation factor Tu GTP binding domain;Elongation factor Tu domain 2	GO:0005681;GO:0030529;GO:0032991;GO:0044422;GO:0044424;GO:0044428;GO:0044446;GO:0044464;GO:0005634;GO:0043226;GO:0043227;GO:0043229;GO:0043231	spliceosomal complex;ribonucleoprotein complex;macromolecular complex;organelle part;intracellular part;nuclear part;intracellular organelle part;cell part;nucleus;organelle;membrane-bounded organelle;intracellular organelle	GO:0000166;GO:0003824;GO:0003924;GO:0005488;GO:0005515;GO:0005525;GO:0016462;GO:0016787;GO:0016817;GO:0016818;GO:0017076;GO:0017111;GO:0019001;GO:0032553;GO:0032555;GO:0032561;GO:0003676	nucleotide binding;catalytic activity;GTPase activity;binding;protein binding;GTP binding;pyrophosphatase activity;hydrolase activity;hydrolase activity, acting on acid anhydrides	GO:0000375;GO:0000377;GO:0000398;GO:0006139;GO:0006396;GO:0006397;GO:0006807;GO:0008152;GO:0008380;GO:0009987;GO:0016070;GO:0016071;GO:0034960;GO:0043170;GO:0043283;GO:0044237;GO:0044238;GO:0044260	RNA splicing, via transesterification reactions;RNA splicing, via transesterification reactions with bulged adenosine as nucleophile;nuclear mRNA splicing, via spliceosome;nucleobase, nucleoside, nucleotide and nucleic acid metabolic process	hsa:9343				3	11	11	13	11	11	13	11	11	13	15.1	15.1	15.1	109.43	972	6.881e-71	1.88968	1.38007	0.2131	0.23932
124	2426;4865;6761;6912;8107;8108;8713;10775;11693			IPI00003527;IPI00902652;IPI00794755	9;5;5	9;5;5	9;5;5	FALSE	Na(+)/H(+) exchange regulatory cofactor NHE-RF1;Ezrin-radixin-moesin-binding phosphoprotein 50;Regulatory cofactor of Na(+)/H(+) exchanger;Sodium-hydrogen exchanger regulatory factor 1;Solute carrier family 9 isoform A3 regulatory factor 1;cDNA FLJ37148 fis, clone BRACE2025333, highly similar to Homo sapiens Na+/H+ exchange regulatory co-factor (NHERF) mRNA	SLC9A3R1;NHERF;NHERF1	Na(+)/H(+) exchange regulatory cofactor NHE-RF1;cDNA FLJ37148 fis, clone BRACE2025333, highly similar to Homo sapiens Na+/H+ exchange regulatory co-factor (NHERF) mRNA;26 kDa protein	O14745;B2R6A3;B3KY21;B3KSV9	NHRF1_HUMAN;B3KSV9_HUMAN	ENST00000262613	OTTHUMP00000182279;OTTHUMP00000182280	NP_004243	PF09007;PF00595	EBP50_C-term;PDZ	EBP50, C-terminal;PDZ domain (Also known as DHR or GLGF)	GO:0001726;GO:0005856;GO:0005902;GO:0012505;GO:0015629;GO:0030175;GO:0042995;GO:0043226;GO:0043228;GO:0043229;GO:0043232;GO:0044424;GO:0044464	ruffle;cytoskeleton;microvillus;endomembrane system;actin cytoskeleton;filopodium;cell projection;organelle;non-membrane-bounded organelle;intracellular organelle;intracellular non-membrane-bounded organelle;intracellular part;cell part	GO:0001664;GO:0005102;GO:0005488;GO:0005515;GO:0019904;GO:0030165;GO:0031690;GO:0031698	G-protein-coupled receptor binding;receptor binding;binding;protein binding;protein domain specific binding;PDZ domain binding;adrenergic receptor binding;beta-2 adrenergic receptor binding	GO:0006461;GO:0007154;GO:0007165;GO:0007166;GO:0009987;GO:0010926;GO:0016043;GO:0016055;GO:0022607;GO:0022898;GO:0032409;GO:0032412;GO:0032415;GO:0032879;GO:0034762;GO:0043933;GO:0050789;GO:0050794;GO:0051049;GO:0065003;GO:0065007;GO:0065009	protein complex assembly;cell communication;signal transduction;cell surface receptor linked signal transduction;cellular process;anatomical structure formation;cellular component organization;Wnt receptor signaling pathway;cellular component assembly	hsa:9368				3	9	9	13	9	9	13	9	9	13	31.6	31.6	31.6	38.868	358	1.369e-60	0.913492	0.702543	0.17429	0.15517
125	4473;7355			IPI00003565;IPI00027699;IPI00552190;IPI00183104;IPI00647839;IPI00552808	2;2;2;1;1;1	2;2;2;1;1;1	2;2;2;1;1;1	FALSE	26S proteasome non-ATPase regulatory subunit 10;26S proteasome regulatory subunit p28;Gankyrin;Proteasome (Prosome, macropain) 26S subunit, non-ATPase, 10;Hepatocellular carcinoma-associated protein p28-II;cDNA FLJ51868, highly similar to 26S proteasome non-ATPase regulatory subunit10	PSMD10;RP5-889N15.3-006;RP5-889N15.3-004;RP5-889N15.3-002;RP5-889N15.3-005;RP5-889N15.3-003	26S proteasome non-ATPase regulatory subunit 10;Proteasome (Prosome, macropain) 26S subunit, non-ATPase, 10;Proteasome (Prosome, macropain) 26S subunit, non-ATPase, 10;26S proteasome non-ATPase regulatory subunit 10 isoform 2;Proteasome (Prosome, macropain	O75832;Q5U0B2;B1AJY7;B1AJY5;Q8IZK9;B1AJY6;B1AJY8	PSD10_HUMAN;B1AJY7_HUMAN;B1AJY5_HUMAN;Q8IZK9_HUMAN;B1AJY6_HUMAN;B1AJY8_HUMAN	ENST00000217958;ENST00000340200;ENST00000372295;ENST00000361815;ENST00000372296;ENST00000394902;ENST00000338548	OTTHUMP00000023827;OTTHUMP00000023832;OTTHUMP00000023830;OTTHUMP00000023828;OTTHUMP00000023831;OTTHUMP00000023829	NP_002805;NP_736606	PF00023	Ank	Ankyrin repeat	GO:0005829;GO:0005838;GO:0005856;GO:0032991;GO:0043226;GO:0043228;GO:0043229;GO:0043232;GO:0043234;GO:0044424;GO:0044444;GO:0044464	cytosol;proteasome regulatory particle;cytoskeleton;macromolecular complex;organelle;non-membrane-bounded organelle;intracellular organelle;intracellular non-membrane-bounded organelle;protein complex;intracellular part;cytoplasmic part;cell part	GO:0005488;GO:0005515	binding;protein binding	GO:0006508;GO:0006511;GO:0008152;GO:0009056;GO:0009057;GO:0009987;GO:0010498;GO:0019538;GO:0019941;GO:0022402;GO:0030163;GO:0031145;GO:0034960;GO:0034962;GO:0043085;GO:0043086;GO:0043161;GO:0043170;GO:0043283;GO:0043285;GO:0043632;GO:0044092;GO:0044093;GO:0044237;GO:0044238;GO:0044248;GO:0044257;GO:0044260;GO:0044265;GO:0044267;GO:0050790;GO:0051340;GO:0051351;GO:0051352;GO:0051436;GO:0051437;GO:…	proteolysis;ubiquitin-dependent protein catabolic process;metabolic process;catabolic process;macromolecule catabolic process;cellular process;proteasomal protein catabolic process;protein metabolic process;modification-dependent protein catabolic process	hsa:5716			K06694	6	2	2	3	2	2	3	2	2	3	8.8	8.8	8.8	24.428	226	2.4696e-14	1.2678	0.915835	0.43209	0.4233
126	5;584;1959;3383;10129;10268;10297;14138			IPI00003588;IPI00646720;IPI00964364;IPI00913838;IPI00963998;IPI00964664	8;6;6;6;5;3	8;6;6;6;5;3	8;6;6;6;5;3	FALSE	Eukaryotic translation elongation factor 1 epsilon-1;Multisynthetase complex auxiliary component p18;Elongation factor p18	EEF1E1;AIMP3;P18	Eukaryotic translation elongation factor 1 epsilon-1;Uncharacterized protein;Uncharacterized protein;eukaryotic translation elongation factor 1 epsilon-1 isoform 2;Protein	O43324;C9J1V9;D6RBD7;C9JLK5	MCA3_HUMAN	ENST00000379715	OTTHUMP00000016008	NP_004271;NP_001129122	PF00043	GST_C	Glutathione S-transferase, C-terminal domain	GO:0005634;GO:0005737;GO:0043226;GO:0043227;GO:0043229;GO:0043231;GO:0044424;GO:0044464	nucleus;cytoplasm;organelle;membrane-bounded organelle;intracellular organelle;intracellular membrane-bounded organelle;intracellular part;cell part			GO:0006412;GO:0008152;GO:0008285;GO:0009058;GO:0009059;GO:0009966;GO:0009967;GO:0009987;GO:0010646;GO:0010647;GO:0010941;GO:0010942;GO:0019538;GO:0034645;GO:0034960;GO:0034961;GO:0042127;GO:0042981;GO:0043065;GO:0043067;GO:0043068;GO:0043170;GO:0043283;GO:0043284;GO:0043516;GO:0043517;GO:0044237;GO:0044238;GO:0044249;GO:0044260;GO:0044267;GO:0048518;GO:0048519;GO:0048522;GO:0048523;GO:0048583;GO:…	translation;metabolic process;negative regulation of cell proliferation;biosynthetic process;macromolecule biosynthetic process;regulation of signal transduction;positive regulation of signal transduction;cellular process;regulation of cell communication					6	8	8	16	8	8	16	8	8	16	52.9	52.9	52.9	19.81	174	2.6251e-52	1.12079	0.850412	0.35008	0.35911
127	11457;11640			IPI00003627;IPI00216622	2;2	2;2	2;2	FALSE	Actin-like protein 6A;53 kDa BRG1-associated factor A;Actin-related protein Baf53a;ArpNbeta;INO80 complex subunit K	ACTL6A;BAF53;BAF53A;INO80K	Isoform 1 of Actin-like protein 6A;Isoform 2 of Actin-like protein 6A	O96019-1;O96019;Q53FS0;Q6FI97;O96019-2;D3DNR9;D3DNS0	ACL6A_HUMAN	ENST00000259034;ENST00000392662	OTTHUMP00000173648;OTTHUMP00000173649;OTTHUMP00000173650	NP_004292;NP_817126;NP_829888	PF00022	Actin	Actin	GO:0000123;GO:0005886;GO:0016020;GO:0016514;GO:0016585;GO:0032991;GO:0035267;GO:0043189;GO:0043234;GO:0044422;GO:0044424;GO:0044428;GO:0044446;GO:0044451;GO:0044464;GO:0070603	histone acetyltransferase complex;plasma membrane;membrane;SWI/SNF complex;chromatin remodeling complex;macromolecular complex;NuA4 histone acetyltransferase complex;H4/H2A histone acetyltransferase complex;protein complex;organelle part	GO:0000166;GO:0001882;GO:0001883;GO:0003682;GO:0005488;GO:0005515;GO:0005524;GO:0017076;GO:0030554;GO:0032553;GO:0032555;GO:0032559	nucleotide binding;nucleoside binding;purine nucleoside binding;chromatin binding;binding;protein binding;ATP binding;purine nucleotide binding;adenyl nucleotide binding;ribonucleotide binding;purine ribonucleotide binding;adenyl ribonucleotide binding	GO:0006139;GO:0006325;GO:0006338;GO:0006350;GO:0006355;GO:0006464;GO:0006473;GO:0006807;GO:0006996;GO:0007154;GO:0007165;GO:0008152;GO:0009058;GO:0009059;GO:0009889;GO:0009987;GO:0010468;GO:0010556;GO:0016043;GO:0016568;GO:0016569;GO:0016570;GO:0016573;GO:0019219;GO:0019222;GO:0019538;GO:0031323;GO:0031326;GO:0034645;GO:0034960;GO:0034961;GO:0040008;GO:0043170;GO:0043283;GO:0043284;GO:0043412;GO:…	nucleobase, nucleoside, nucleotide and nucleic acid metabolic process;chromatin organization;chromatin remodeling;transcription;regulation of transcription, DNA-dependent;protein modification process;protein amino acid acetylation	hsa:86			K11340	2	2	2	2	2	2	2	2	2	2	10	10	10	47.46	429	1.0385e-60	1.71083	1.36758	0.21914	0.25623
128	3530;8672;14736			IPI00022887;IPI00003635;IPI00916582;IPI00021763;IPI00916999;IPI00916451	3;3;1;1;1;1	3;3;1;1;1;1	3;3;1;1;1;1	FALSE	Endoplasmic reticulum-Golgi intermediate compartment protein 1;ER-Golgi intermediate compartment 32 kDa protein	ERGIC1;ERGIC32;KIAA1181;HT034	Isoform 1 of Endoplasmic reticulum-Golgi intermediate compartment protein 1;cDNA FLJ56280, highly similar to Endoplasmic reticulum-Golgi intermediate compartment protein 1	Q969X5-1;Q969X5;Q969X5-2;B4E0N6	ERGI1_HUMAN	ENST00000265089;ENST00000326654;ENST00000393784	OTTHUMP00000161076;OTTHUMP00000203005	NP_001026881	PF07970	DUF1692	Protein of unknown function (DUF1692)	GO:0000139;GO:0005789;GO:0016020;GO:0016021;GO:0031090;GO:0031224;GO:0033116;GO:0044422;GO:0044424;GO:0044425;GO:0044431;GO:0044432;GO:0044444;GO:0044446;GO:0044464	Golgi membrane;endoplasmic reticulum membrane;membrane;integral to membrane;organelle membrane;intrinsic to membrane;ER-Golgi intermediate compartment membrane;organelle part;intracellular part;membrane part;Golgi apparatus part;endoplasmic reticulum part	GO:0005488;GO:0005515	binding;protein binding	GO:0006810;GO:0006888;GO:0009987;GO:0016192;GO:0046907;GO:0048193;GO:0051234;GO:0051649	transport;ER to Golgi vesicle-mediated transport;cellular process;vesicle-mediated transport;intracellular transport;Golgi vesicle transport;establishment of localization;establishment of localization in cell	hsa:57222				6	3	3	4	3	3	4	3	3	4	11.4	11.4	11.4	32.592	290	1.6177e-12	2.68752	2.02478	0.04796	0.074488
129	2477;4494;6142;11302			IPI00003766	4	4	4	FALSE	Protein ETHE1, mitochondrial;Ethylmalonic encephalopathy protein 1;Hepatoma subtracted clone one protein	ETHE1;HSCO	Protein ETHE1, mitochondrial	O95571;B2RCZ7	ETHE1_HUMAN	ENST00000292147	OTTHUMP00000078252	NP_055112	PF00753	Lactamase_B	Metallo-beta-lactamase superfamily	GO:0005634;GO:0005759;GO:0043226;GO:0043227;GO:0043229;GO:0043231;GO:0044422;GO:0044424;GO:0044429;GO:0044444;GO:0044446;GO:0044464	nucleus;mitochondrial matrix;organelle;membrane-bounded organelle;intracellular organelle;intracellular membrane-bounded organelle;organelle part;intracellular part;mitochondrial part;cytoplasmic part;intracellular organelle part;cell part	GO:0003824;GO:0005488;GO:0008270;GO:0016787;GO:0043167;GO:0043169;GO:0046872;GO:0046914	catalytic activity;binding;zinc ion binding;hydrolase activity;ion binding;cation binding;metal ion binding;transition metal ion binding			hsa:23474				1	4	4	5	4	4	5	4	4	5	22.8	22.8	22.8	27.873	254	1.8576e-22	2.28802	1.72554	0.09641	0.091427
130	2265;6844;7219;10664;14655			IPI00003783;IPI00795187;IPI00797850;IPI00419792	5;3;3;2	1;0;0;0	1;0;0;0	FALSE	Dual specificity mitogen-activated protein kinase kinase 2;ERK activator kinase 2;MAPK/ERK kinase 2;cDNA FLJ35806 fis, clone TESTI2005987, highly similar to Dual specificity mitogen-activated protein kinase kinase 2 (EC 2.7.12.2);Mitogen-activated protein kinase kinase 2, isoform CRA_d	MAP2K2;MEK2;MKK2;PRKMK2;hCG_23544	Dual specificity mitogen-activated protein kinase kinase 2;cDNA FLJ35806 fis, clone TESTI2005987, highly similar to Dual specificity mitogen-activated protein kinase kinase 2;Protein	P36507;Q7Z370;B3KS97	MP2K2_HUMAN;B3KS97_HUMAN	ENST00000262948;ENST00000394867	OTTHUMP00000077502;OTTHUMP00000165826;OTTHUMP00000165827;OTTHUMP00000174459	NP_109587	PF00069	Pkinase	Protein kinase domain	GO:0005576	extracellular region	GO:0000166;GO:0001882;GO:0001883;GO:0003824;GO:0004672;GO:0004674;GO:0004713;GO:0005488;GO:0005515;GO:0005524;GO:0016301;GO:0016740;GO:0016772;GO:0016773;GO:0017076;GO:0030554;GO:0032553;GO:0032555;GO:0032559	nucleotide binding;nucleoside binding;purine nucleoside binding;catalytic activity;protein kinase activity;protein serine/threonine kinase activity;protein tyrosine kinase activity;binding;protein binding;ATP binding;kinase activity;transferase activity	GO:0006464;GO:0006468;GO:0006793;GO:0006796;GO:0007154;GO:0007165;GO:0007242;GO:0007264;GO:0007265;GO:0008152;GO:0009987;GO:0016310;GO:0019538;GO:0034960;GO:0043170;GO:0043283;GO:0043412;GO:0043687;GO:0044237;GO:0044238;GO:0044260;GO:0044267;GO:0050789;GO:0050794;GO:0065007	protein modification process;protein amino acid phosphorylation;phosphorus metabolic process;phosphate metabolic process;cell communication;signal transduction;intracellular signaling cascade;small GTPase mediated signal transduction	hsa:5605	ko04010;ko04012;ko04370;ko04810;ko04540;ko04270;ko04910;ko04912;ko04916;ko04620;ko04650;ko04660;ko04662;ko04664;ko04720;ko04730;ko05200;ko05214;ko05216;ko05221;ko05220;ko05218;ko05211;ko05219;ko05215;ko05213;ko05223	MAPK signaling pathway;ErbB signaling pathway;VEGF signaling pathway;Regulation of actin cytoskeleton;Gap junction;Vascular smooth muscle contraction;Insulin signaling pathway;GnRH signaling pathway;Melanogenesis;Toll-like receptor signaling pathway;Natural killer cell mediated cytotoxicity;T cell receptor signaling pathway;B cell receptor signaling pathway;Fc epsilon RI signaling pathway;Long-te…	K04369	4	5	5	6	1	1	1	1	1	1	16.2	3.2	3.2	44.424	400	1.4886e-11
131	259;295;5627;11170;11171;11951;14483			IPI00794402;IPI00796541;IPI00003815;IPI00793767;IPI00797560;IPI00797924;IPI00791180	7;7;7;5;4;4;4	7;7;7;5;4;4;4	7;7;7;5;4;4;4	FALSE	Rho GDP-dissociation inhibitor 1;Rho-GDI alpha;Putative uncharacterized protein ENSP00000383556;cDNA FLJ53102, moderately similar to Rho GDP-dissociation inhibitor 1	ARHGDIA;GDIA1	28 kDa protein;26 kDa protein;Rho GDP-dissociation inhibitor 1;22 kDa protein;cDNA FLJ50748, highly similar to Rho GDP-dissociation inhibitor 1;cDNA FLJ53102, moderately similar to Rho GDP-dissociation inhibitor 1;9 kDa protein	P52565;A8MXW0;B4DUV9	GDIR1_HUMAN;A8MXW0_HUMAN;B4DUV9_HUMAN	ENST00000269321;ENST00000400721	OTTHUMP00000182664;OTTHUMP00000182662;OTTHUMP00000182661;OTTHUMP00000182663;OTTHUMP00000182665;OTTHUMP00000182666;OTTHUMP00000182667	NP_004300	PF02115	Rho_GDI	RHO protein GDP dissociation inhibitor	GO:0005737;GO:0005856;GO:0043226;GO:0043228;GO:0043229;GO:0043232;GO:0044424;GO:0044464	cytoplasm;cytoskeleton;organelle;non-membrane-bounded organelle;intracellular organelle;intracellular non-membrane-bounded organelle;intracellular part;cell part	GO:0005083;GO:0005092;GO:0005094;GO:0005096;GO:0005488;GO:0005515;GO:0008047;GO:0030234;GO:0030695;GO:0042802;GO:0060589	small GTPase regulator activity;GDP-dissociation inhibitor activity;Rho GDP-dissociation inhibitor activity;GTPase activator activity;binding;protein binding;enzyme activator activity;enzyme regulator activity;GTPase regulator activity	GO:0006916;GO:0006928;GO:0007154;GO:0007162;GO:0007165;GO:0007242;GO:0007264;GO:0007265;GO:0007266;GO:0009987;GO:0010941;GO:0030155;GO:0042981;GO:0043066;GO:0043067;GO:0043069;GO:0048519;GO:0048523;GO:0050789;GO:0050793;GO:0050794;GO:0051093;GO:0060548;GO:0065007	anti-apoptosis;cell motion;cell communication;negative regulation of cell adhesion;signal transduction;intracellular signaling cascade;small GTPase mediated signal transduction;Ras protein signal transduction;Rho protein signal transduction	hsa:396				7	7	8	14	7	8	14	7	8	14	34.1	34.1	34.1	27.518	249	0	1.32006	0.956297	0.48169	0.49659
132	3349;4669;7233;10513;10774;11399;13507			IPI00003833	7	7	7	FALSE	Mitochondrial carrier homolog 2;Met-induced mitochondrial protein	MTCH2;MIMP;HSPC032	Mitochondrial carrier homolog 2	Q9Y6C9;B4DHQ0;Q53G34	MTCH2_HUMAN	ENST00000302503		NP_055157	PF00153	Mito_carr	Mitochondrial carrier protein	GO:0005743;GO:0016020;GO:0016021;GO:0019866;GO:0031090;GO:0031224;GO:0031966;GO:0044422;GO:0044424;GO:0044425;GO:0044429;GO:0044444;GO:0044446;GO:0044464	mitochondrial inner membrane;membrane;integral to membrane;organelle inner membrane;organelle membrane;intrinsic to membrane;mitochondrial membrane;organelle part;intracellular part;membrane part;mitochondrial part;cytoplasmic part	GO:0005488	binding	GO:0006810;GO:0051234	transport;establishment of localization	hsa:23788				1	7	7	9	7	7	9	7	7	9	32.7	32.7	32.7	33.331	303	5.6696e-60	2.67365	2.07788	0.042385	0.06775
133	773;1035;6280;7290			IPI00003856;IPI00719806;IPI00719366;IPI00853433	4;4;3;2	4;4;3;2	4;4;3;2	FALSE	V-type proton ATPase subunit E 1;Vacuolar proton pump subunit E 1;V-ATPase 31 kDa subunit;cDNA FLJ51833, highly similar to Homo sapiens ATPase, H+ transporting, lysosomal 31kDa, V1 subunit E1 (ATP6V1E1), transcript variant 2, mRNA;Putative uncharacterized protein ATP6V1E1;cDNA, FLJ78840, highly similar to Homo sapiens ATPase, H+ transporting, lysosomal 31 kDa, V1 subunit 0E1 (ATP6V1E1)	ATP6V1E1;ATP6E;ATP6E2	V-type proton ATPase subunit E 1;V-type proton ATPase subunit E 1 isoform b;V-type proton ATPase subunit E 1 isoform c;Uncharacterized protein	P36543;Q53Y06;A8MUE4;A8MUN4;C9J8H1	VATE1_HUMAN;A8MUE4_HUMAN;A8MUN4_HUMAN	ENST00000253413;ENST00000399798;ENST00000399796	OTTHUMP00000065606;OTTHUMP00000196213	NP_001687;NP_001034455;NP_001034456	PF01991	vATP-synt_E	ATP synthase (E/31 kDa) subunit	GO:0032991;GO:0033178;GO:0043234;GO:0044425;GO:0044464;GO:0005739;GO:0043226;GO:0043227;GO:0043229;GO:0043231;GO:0044424;GO:0044444	macromolecular complex;proton-transporting two-sector ATPase complex, catalytic domain;protein complex;membrane part;cell part;mitochondrion;organelle;membrane-bounded organelle;intracellular organelle;intracellular membrane-bounded organelle	GO:0003824;GO:0005215;GO:0005488;GO:0005515;GO:0008324;GO:0015075;GO:0015077;GO:0015078;GO:0015399;GO:0015405;GO:0016462;GO:0016787;GO:0016817;GO:0016818;GO:0016820;GO:0016887;GO:0017111;GO:0019829;GO:0022804;GO:0022857;GO:0022890;GO:0022891;GO:0022892;GO:0042623;GO:0042625;GO:0042626;GO:0043492;GO:0046961;GO:0008553;GO:0015662	catalytic activity;transporter activity;binding;protein binding;cation transmembrane transporter activity;ion transmembrane transporter activity;monovalent inorganic cation transmembrane transporter activity;hydrogen ion transmembrane transporter activity	GO:0006139;GO:0006163;GO:0006164;GO:0006753;GO:0006754;GO:0006807;GO:0006810;GO:0006811;GO:0006812;GO:0006818;GO:0008152;GO:0009058;GO:0009117;GO:0009141;GO:0009142;GO:0009144;GO:0009145;GO:0009150;GO:0009152;GO:0009165;GO:0009199;GO:0009201;GO:0009205;GO:0009206;GO:0009259;GO:0009260;GO:0009987;GO:0015672;GO:0015985;GO:0015986;GO:0015992;GO:0034220;GO:0044237;GO:0044238;GO:0044249;GO:0046034;GO:…	nucleobase, nucleoside, nucleotide and nucleic acid metabolic process;purine nucleotide metabolic process;purine nucleotide biosynthetic process;nucleoside phosphate metabolic process;ATP biosynthetic process;nitrogen compound metabolic process;transport	hsa:529	ko00190;ko05110;ko05120	Oxidative phosphorylation;Vibrio cholerae infection;Epithelial cell signaling in Helicobacter pylori infection	K02150	4	4	4	6	4	4	6	4	4	6	20.8	20.8	20.8	26.145	226	7.9038e-57	0.867905	0.649984	0.1226	0.10653
134	1039;1452;1453;1519;2743;3473;3524;3540;4824;5478;5930;5931;6010;7286;8061;9126;9379;9380;9907;9910;9935;10500;10607;11033;11161;11504;11624;12578;12680;12862;13017;13774	44;45;46;47;48;49;50	61;87;93;122;127;237;549	IPI00003865;IPI00037070;IPI00939595;IPI00910870;IPI00844513;IPI00877807;IPI00880019	32;25;25;15;6;6;2	30;23;23;13;6;5;2	23;16;16;10;5;3;2	FALSE	Heat shock cognate 71 kDa protein;Heat shock 70 kDa protein 8	HSPA8;HSC70;HSP73;HSPA10	Isoform 1 of Heat shock cognate 71 kDa protein;54 kDa protein;Isoform 2 of Heat shock cognate 71 kDa protein	P11142-1;P11142;A8K7Q2;B3KTV0;B4E1Q1;Q53GZ6;Q96BE0;Q96H53;Q96IS6;Q9NWW3;Q9NZ87;P11142-2;Q53HF2	HSP7C_HUMAN	ENST00000227378;ENST00000392773		NP_006588;NP_694881	PF00012	HSP70	Hsp70 protein	GO:0009986;GO:0016023;GO:0031410;GO:0031982;GO:0031988;GO:0042470;GO:0043226;GO:0043227;GO:0043229;GO:0043231;GO:0044424;GO:0044444;GO:0044464;GO:0048770	cell surface;cytoplasmic membrane-bounded vesicle;cytoplasmic vesicle;vesicle;membrane-bounded vesicle;melanosome;organelle;membrane-bounded organelle;intracellular organelle;intracellular membrane-bounded organelle;intracellular part;cytoplasmic part	GO:0000166;GO:0001882;GO:0001883;GO:0003824;GO:0005488;GO:0005515;GO:0005524;GO:0016462;GO:0016787;GO:0016817;GO:0016818;GO:0016887;GO:0017076;GO:0017111;GO:0030554;GO:0032553;GO:0032555;GO:0032559;GO:0042623	nucleotide binding;nucleoside binding;purine nucleoside binding;catalytic activity;binding;protein binding;ATP binding;pyrophosphatase activity;hydrolase activity;hydrolase activity, acting on acid anhydrides	GO:0006457;GO:0006950;GO:0006986;GO:0008152;GO:0009607;GO:0009987;GO:0010033;GO:0019538;GO:0034960;GO:0042221;GO:0043170;GO:0043283;GO:0044237;GO:0044238;GO:0044260;GO:0044267;GO:0050896;GO:0051789	protein folding;response to stress;response to unfolded protein;metabolic process;response to biotic stimulus;cellular process;response to organic substance;protein metabolic process;cellular biopolymer metabolic process;response to chemical stimulus	hsa:3312	ko04010;ko04612	MAPK signaling pathway;Antigen processing and presentation	K03283	7	32	40	75	30	38	71	23	31	57	53.1	51.4	39.5	70.897	646	0	1.15535	0.912326	0.42779	0.4356
135	4882;10473;13549;14612			IPI00003870	4	4	4	FALSE	Putative ATP-dependent Clp protease proteolytic subunit, mitochondrial;Endopeptidase Clp	CLPP	Putative ATP-dependent Clp protease proteolytic subunit, mitochondrial	Q16740;A4UCS4	CLPP_HUMAN	ENST00000245816	OTTHUMP00000076289	NP_006003	PF00574	CLP_protease	Clp protease	GO:0005739;GO:0043226;GO:0043227;GO:0043229;GO:0043231;GO:0044424;GO:0044444;GO:0044464	mitochondrion;organelle;membrane-bounded organelle;intracellular organelle;intracellular membrane-bounded organelle;intracellular part;cytoplasmic part;cell part	GO:0000166;GO:0001882;GO:0001883;GO:0003824;GO:0004175;GO:0004252;GO:0005488;GO:0005515;GO:0005524;GO:0008233;GO:0008236;GO:0016787;GO:0017076;GO:0017171;GO:0030554;GO:0032553;GO:0032555;GO:0032559;GO:0070011	nucleotide binding;nucleoside binding;purine nucleoside binding;catalytic activity;endopeptidase activity;serine-type endopeptidase activity;binding;protein binding;ATP binding;peptidase activity;serine-type peptidase activity;hydrolase activity	GO:0006508;GO:0008152;GO:0009056;GO:0009057;GO:0019538;GO:0030163;GO:0043170;GO:0043283;GO:0043285;GO:0044238	proteolysis;metabolic process;catabolic process;macromolecule catabolic process;protein metabolic process;protein catabolic process;macromolecule metabolic process;biopolymer metabolic process;biopolymer catabolic process;primary metabolic process	hsa:8192			K01358	1	4	4	6	4	4	6	4	4	6	27.4	27.4	27.4	30.18	277	9.5437e-31	1.30582	0.935716	0.45666	0.42906
136	1155;1988;3833;6453;9164;9309;10464;11981;13221;14400;14472			IPI00003881	11	9	9	FALSE	Heterogeneous nuclear ribonucleoprotein F;Nucleolin-like protein mcs94-1;Heterogeneous nuclear ribonucleoprotein F, N-terminally processed	HNRNPF;HNRPF	Heterogeneous nuclear ribonucleoprotein F	P52597;B4DKS8;Q8NI96	HNRPF_HUMAN	ENST00000337970;ENST00000356053;ENST00000357065	OTTHUMP00000019482;OTTHUMP00000043413;OTTHUMP00000043414	NP_001091674;NP_001091675;NP_001091676;NP_001091677;NP_001091678;NP_004957	PF00076;PF08080	RRM_1;zf-RNPHF	RNA recognition motif. (a.k.a. RRM, RBD, or RNP domain);RNPHF zinc finger	GO:0005654;GO:0005681;GO:0030529;GO:0030530;GO:0032991;GO:0044422;GO:0044424;GO:0044428;GO:0044446;GO:0044464	nucleoplasm;spliceosomal complex;ribonucleoprotein complex;heterogeneous nuclear ribonucleoprotein complex;macromolecular complex;organelle part;intracellular part;nuclear part;intracellular organelle part;cell part	GO:0000166;GO:0003676;GO:0003723;GO:0005488;GO:0005515	nucleotide binding;nucleic acid binding;RNA binding;binding;protein binding	GO:0000375;GO:0000377;GO:0000398;GO:0006139;GO:0006396;GO:0006397;GO:0006807;GO:0008152;GO:0008380;GO:0009987;GO:0010468;GO:0016070;GO:0016071;GO:0019219;GO:0019222;GO:0031323;GO:0034960;GO:0043170;GO:0043283;GO:0043484;GO:0044237;GO:0044238;GO:0044260;GO:0050789;GO:0050794;GO:0051171;GO:0051252;GO:0060255;GO:0065007;GO:0080090	RNA splicing, via transesterification reactions;RNA splicing, via transesterification reactions with bulged adenosine as nucleophile;nuclear mRNA splicing, via spliceosome;nucleobase, nucleoside, nucleotide and nucleic acid metabolic process	hsa:3185				1	11	11	20	9	9	16	9	9	16	41.9	35.4	35.4	45.671	415	1.8868e-209	1.15412	0.90212	0.415	0.42113
137	9933			IPI00306380;IPI00003886	1;1	1;1	1;1	FALSE	Guanine nucleotide-binding protein-like 3;Nucleolar GTP-binding protein 3;Nucleostemin;E2-induced gene 3 protein;Novel nucleolar protein 47	GNL3;E2IG3;NS	Isoform 1 of Guanine nucleotide-binding protein-like 3;Isoform 2 of Guanine nucleotide-binding protein-like 3	Q9BVP2-1;Q9BVP2;Q9BVP2-2	GNL3_HUMAN	ENST00000354540;ENST00000394799	OTTHUMP00000171490;OTTHUMP00000171491	NP_055181;NP_996561;NP_996562	PF08701;PF01926	GN3L_Grn1;MMR_HSR1	GNL3L/Grn1 putative GTPase;GTPase of unknown function	GO:0005730;GO:0043226;GO:0043228;GO:0043229;GO:0043232;GO:0044422;GO:0044424;GO:0044428;GO:0044446;GO:0044464	nucleolus;organelle;non-membrane-bounded organelle;intracellular organelle;intracellular non-membrane-bounded organelle;organelle part;intracellular part;nuclear part;intracellular organelle part;cell part	GO:0000166;GO:0005488;GO:0005515;GO:0005525;GO:0017076;GO:0019001;GO:0032553;GO:0032555;GO:0032561	nucleotide binding;binding;protein binding;GTP binding;purine nucleotide binding;guanyl nucleotide binding;ribonucleotide binding;purine ribonucleotide binding;guanyl ribonucleotide binding	GO:0042127;GO:0050789;GO:0050794;GO:0065007	regulation of cell proliferation;regulation of biological process;regulation of cellular process;biological regulation	hsa:26354				2	1	1	2	1	1	2	1	1	2	2.2	2.2	2.2	61.992	549	6.2862e-09	0.803536	0.602809	0.083827	0.12365
138	915;916;3465;9652;10046;10427			IPI00003918;IPI00795303;IPI00908376;IPI00793341;IPI00794087;IPI00908662;IPI00878133	6;6;4;4;3;2;2	6;6;4;4;3;2;2	3;3;1;1;0;2;2	FALSE	60S ribosomal protein L4;L1;cDNA FLJ50996, highly similar to 60S ribosomal protein L4;cDNA FLJ51018, highly similar to 60S ribosomal protein L4	RPL4;RPL1	60S ribosomal protein L4;cDNA FLJ50996, highly similar to 60S ribosomal protein L4;cDNA FLJ51018, highly similar to 60S ribosomal protein L4;11 kDa protein;7 kDa protein	P36578;B4DFI6;Q53G74;Q59GY2;B4DMJ6;B4DP82	RL4_HUMAN;B4DMJ6_HUMAN;B4DP82_HUMAN	ENST00000307961	OTTHUMP00000164249;OTTHUMP00000176421;OTTHUMP00000176424;OTTHUMP00000176423	NP_000959	PF00573	Ribosomal_L4	Ribosomal protein L4/L1 family	GO:0015934;GO:0022625;GO:0030529;GO:0032991;GO:0033279;GO:0044422;GO:0044424;GO:0044444;GO:0044445;GO:0044446;GO:0044464;GO:0005840;GO:0043226;GO:0043228;GO:0043229;GO:0043232	large ribosomal subunit;cytosolic large ribosomal subunit;ribonucleoprotein complex;macromolecular complex;ribosomal subunit;organelle part;intracellular part;cytoplasmic part;cytosolic part;intracellular organelle part;cell part;ribosome;organelle	GO:0003676;GO:0003723;GO:0003735;GO:0005198;GO:0005488;GO:0005515	nucleic acid binding;RNA binding;structural constituent of ribosome;structural molecule activity;binding;protein binding	GO:0006414;GO:0008152;GO:0009058;GO:0009059;GO:0009987;GO:0034645;GO:0034960;GO:0034961;GO:0043170;GO:0043283;GO:0043284;GO:0044237;GO:0044249;GO:0044260;GO:0006412;GO:0019538;GO:0044238;GO:0044267	translational elongation;metabolic process;biosynthetic process;macromolecule biosynthetic process;cellular process;cellular macromolecule biosynthetic process;cellular biopolymer metabolic process;cellular biopolymer biosynthetic process	hsa:6124	ko03010	Ribosome	K02930	7	6	6	12	6	6	12	3	3	6	16.4	16.4	10.3	47.697	427	3.5171e-25	1.12718	0.882068	0.3899	0.39273
139	73;11076			IPI00003923;IPI00914059;IPI00947553;IPI00945224;IPI00945051;IPI00945920	2;2;2;2;2;2	2;2;2;2;2;2	2;2;2;2;2;2	FALSE	Uridine 5'-monophosphate synthase;Orotate phosphoribosyltransferase;Orotidine 5'-phosphate decarboxylase;OMPdecase;Uridine monophosphate synthetase isoform G;Uridine monophosphate synthetase isoform E	UMPS;OK/SW-cl.21	Isoform 1 of Uridine 5'-monophosphate synthase;Uridine monophosphate synthetase isoform G;Uridine monophosphate synthetase isoform E;15 kDa protein;7 kDa protein;6 kDa protein	P11172-1;P11172;A8K5J1;B5LY68;B5LY71;B5LY69;B5LY67	PYR5_HUMAN;B5LY69_HUMAN;B5LY67_HUMAN	ENST00000232607	OTTHUMP00000172523	NP_000364	PF00215;PF00156	OMPdecase;Pribosyltran	Orotidine 5'-phosphate decarboxylase / HUMPS family;Phosphoribosyl transferase domain	GO:0005634;GO:0005829;GO:0043226;GO:0043227;GO:0043229;GO:0043231;GO:0044424;GO:0044444;GO:0044464	nucleus;cytosol;organelle;membrane-bounded organelle;intracellular organelle;intracellular membrane-bounded organelle;intracellular part;cytoplasmic part;cell part	GO:0003824;GO:0004588;GO:0004590;GO:0016740;GO:0016757;GO:0016763;GO:0016829;GO:0016830;GO:0016831	catalytic activity;orotate phosphoribosyltransferase activity;orotidine-5'-phosphate decarboxylase activity;transferase activity;transferase activity, transferring glycosyl groups;transferase activity, transferring pentosyl groups;lyase activity	GO:0006139;GO:0006206;GO:0006207;GO:0006213;GO:0006220;GO:0006221;GO:0006222;GO:0006725;GO:0006753;GO:0006807;GO:0008152;GO:0009058;GO:0009112;GO:0009116;GO:0009117;GO:0009119;GO:0009123;GO:0009124;GO:0009129;GO:0009130;GO:0009156;GO:0009161;GO:0009165;GO:0009173;GO:0009174;GO:0009218;GO:0009220;GO:0009259;GO:0009260;GO:0009987;GO:0019856;GO:0034404;GO:0034641;GO:0034654;GO:0044237;GO:0044238;GO:…	nucleobase, nucleoside, nucleotide and nucleic acid metabolic process;pyrimidine base metabolic process;'de novo' pyrimidine base biosynthetic process;pyrimidine nucleoside metabolic process;pyrimidine nucleotide metabolic process	hsa:7372	ko00240;ko00983	Pyrimidine metabolism;Drug metabolism - other enzymes	K00762;K01591	6	2	2	2	2	2	2	2	2	2	6	6	6	52.221	480	2.1486e-07	2.28368	1.70381	0.10141	0.13368
140	1526;1641;1785;2715;6018;6139;12198;12724;13104;13885			IPI00003925;IPI00549885;IPI00946404;IPI00798351;IPI00947129;IPI00947319;IPI00555722	10;10;9;9;6;4;2	10;10;9;9;6;4;2	10;10;9;9;6;4;2	FALSE	Pyruvate dehydrogenase E1 component subunit beta, mitochondrial;cDNA FLJ52988, highly similar to Pyruvate dehydrogenase E1 component subunit beta, mitochondrial (EC 1.2.4.1)	PDHB;PHE1B	Isoform 1 of Pyruvate dehydrogenase E1 component subunit beta, mitochondrial;Isoform 2 of Pyruvate dehydrogenase E1 component subunit beta, mitochondrial;pyruvate dehydrogenase E1 component subunit beta, mitochondrial isoform 2 precursor;35 kDa protein;Unc	P11177-1;P11177;P11177-2;B4DDD7;C9J634	ODPB_HUMAN;B4DDD7_HUMAN	ENST00000302746;ENST00000383714	OTTHUMP00000171697;OTTHUMP00000171698;OTTHUMP00000171699	NP_000916;NP_001166939	PF02779;PF02780	Transket_pyr;Transketolase_C	Transketolase, pyrimidine binding domain;Transketolase, C-terminal domain	GO:0005759;GO:0044422;GO:0044424;GO:0044429;GO:0044444;GO:0044446;GO:0044464;GO:0005739;GO:0043226;GO:0043227;GO:0043229;GO:0043231	mitochondrial matrix;organelle part;intracellular part;mitochondrial part;cytoplasmic part;intracellular organelle part;cell part;mitochondrion;organelle;membrane-bounded organelle;intracellular organelle;intracellular membrane-bounded organelle	GO:0003824;GO:0004738;GO:0004739;GO:0016491;GO:0016624;GO:0016903	catalytic activity;pyruvate dehydrogenase activity;pyruvate dehydrogenase (acetyl-transferring) activity;oxidoreductase activity;oxidoreductase activity, acting on the aldehyde or oxo group of donors, disulfide as acceptor	GO:0005975;GO:0005996;GO:0006006;GO:0006007;GO:0006066;GO:0006084;GO:0006091;GO:0006096;GO:0006099;GO:0006732;GO:0008152;GO:0009056;GO:0009109;GO:0009987;GO:0016052;GO:0019318;GO:0019320;GO:0044237;GO:0044238;GO:0044248;GO:0046164;GO:0046356;GO:0046365;GO:0051186;GO:0051187;GO:0055114	carbohydrate metabolic process;monosaccharide metabolic process;glucose metabolic process;glucose catabolic process;alcohol metabolic process;acetyl-CoA metabolic process;generation of precursor metabolites and energy;glycolysis;tricarboxylic acid cycle	hsa:5162	ko00010;ko00020;ko00620;ko00650;ko00290	Glycolysis / Gluconeogenesis;Citrate cycle (TCA cycle);Pyruvate metabolism;Butanoate metabolism;Valine, leucine and isoleucine biosynthesis	K00162	7	10	10	18	10	10	18	10	10	18	35.9	35.9	35.9	39.233	359	1.4927e-209	1.80096	1.4072	0.20049	0.2279
141	557;1723;2690;3369;3370;3518;5472;6027;6074;6543;7237;7238;8409;9327;9632;9969;11517;11827;13084	51	120	IPI00003927;IPI00967512;IPI00221325;IPI00915960	19;2;1;1	19;2;1;1	18;2;0;0	FALSE	40 kDa peptidyl-prolyl cis-trans isomerase;Cyclophilin-40;Cyclophilin-related protein	PPID;CYP40;CYPD	Peptidyl-prolyl cis-trans isomerase D	Q08752;Q05DH6;Q6FGM6	PPID_HUMAN	ENST00000307720		NP_005029	PF00160;PF00515	Pro_isomerase;TPR_1	Cyclophilin type peptidyl-prolyl cis-trans isomerase/CLD;Tetratricopeptide repeat	GO:0005737;GO:0044424;GO:0044464	cytoplasm;intracellular part;cell part	GO:0003755;GO:0003824;GO:0005488;GO:0005515;GO:0008144;GO:0016018;GO:0016853;GO:0016859;GO:0031072;GO:0042277	peptidyl-prolyl cis-trans isomerase activity;catalytic activity;binding;protein binding;drug binding;cyclosporin A binding;isomerase activity;cis-trans isomerase activity;heat shock protein binding;peptide binding	GO:0006457;GO:0008152;GO:0009987;GO:0019538;GO:0034960;GO:0043170;GO:0043283;GO:0044237;GO:0044238;GO:0044260;GO:0044267	protein folding;metabolic process;cellular process;protein metabolic process;cellular biopolymer metabolic process;macromolecule metabolic process;biopolymer metabolic process;cellular metabolic process;primary metabolic process	hsa:5481	ko04020;ko05012;ko05016	Calcium signaling pathway;Parkinson's disease;Huntington's disease	K05864	4	19	20	38	19	20	38	18	19	36	57.8	57.8	56.2	40.763	370	0	1.14986	0.883626	0.39183	0.3949
142	716;2368;4100;6456;8681;12664;13055			IPI00003933;IPI00745553;IPI00909928	7;7;2	7;7;2	7;7;2	FALSE	Hydroxyacylglutathione hydrolase;Glyoxalase II	HAGH;GLO2;HAGH1	Isoform 1 of Hydroxyacylglutathione hydrolase, mitochondrial;Isoform 2 of Hydroxyacylglutathione hydrolase, mitochondrial	Q16775-1;Q16775;B4DT01;Q16775-2	GLO2_HUMAN	ENST00000262303;ENST00000397353;ENST00000397356	OTTHUMP00000080713;OTTHUMP00000158839;OTTHUMP00000158840	NP_005317;NP_001035517	PF00753	Lactamase_B	Metallo-beta-lactamase superfamily			GO:0003824;GO:0004416;GO:0005488;GO:0008270;GO:0016787;GO:0016788;GO:0016790;GO:0043167;GO:0043169;GO:0046872;GO:0046914	catalytic activity;hydroxyacylglutathione hydrolase activity;binding;zinc ion binding;hydrolase activity;hydrolase activity, acting on ester bonds;thiolester hydrolase activity;ion binding;cation binding;metal ion binding;transition metal ion binding			hsa:3029	ko00620	Pyruvate metabolism	K01069	3	7	8	14	7	8	14	7	8	14	33.1	33.1	33.1	33.805	308	1.3148e-124	1.31266	0.983284	0.48925	0.48654
143	841;2790;3219;5525;6709;7121;8028;8029;10520;11647;11648	52;53	60;63	IPI00152785;IPI00220403;IPI00515061;IPI00003935;IPI00166293;IPI00454695;IPI00746251;IPI00465363;IPI00748954	11;11;11;11;8;5;5;4;2	11;11;11;11;8;5;5;4;2	2;2;2;2;2;2;2;0;0	FALSE	Histone H2B type 1-O;H2B.n;H2B/n;H2B.2;Histone H2B type 1-B;H2B.f;H2B/f;H2B.1;Histone H2B type 1-J;H2B.r;H2B/r;Histone H2B type 2-E;H2B.q;H2B/q;H2B-GL105;Histone H2B type 3-B;H2B type 12	HIST1H2BO;H2BFH;H2BFN;HIST1H2BB;H2BFF;HIST1H2BJ;H2BFR;HIST2H2BE;H2BFQ;HIST3H2BB	Histone H2B type 1-O;Histone H2B type 1-B;Histone H2B type 1-J;Histone H2B type 2-E;Histone H2B type 3-B	P23527;P33778;P06899;Q16778;Q8N257	H2B1O_HUMAN;H2B1B_HUMAN;H2B1J_HUMAN;H2B2E_HUMAN;H2B3B_HUMAN	ENST00000303806;ENST00000357905;ENST00000244601;ENST00000406237;ENST00000327774;ENST00000369155;ENST00000369160	OTTHUMP00000016190;OTTHUMP00000016138;OTTHUMP00000016175;OTTHUMP00000013920;OTTHUMP00000037947	NP_003518;NP_066406;NP_066402;NP_003519;NP_778225	PF00125	Histone	Core histone H2A/H2B/H3/H4	GO:0000786;GO:0005634;GO:0032991;GO:0032993;GO:0043226;GO:0043227;GO:0043229;GO:0043231;GO:0044422;GO:0044424;GO:0044427;GO:0044446;GO:0044464	nucleosome;nucleus;macromolecular complex;protein-DNA complex;organelle;membrane-bounded organelle;intracellular organelle;intracellular membrane-bounded organelle;organelle part;intracellular part;chromosomal part;intracellular organelle part;cell part	GO:0003676;GO:0003677;GO:0005488;GO:0005515	nucleic acid binding;DNA binding;binding;protein binding	GO:0006325;GO:0006334;GO:0006996;GO:0009987;GO:0010926;GO:0016043;GO:0022607;GO:0034621;GO:0034622;GO:0034728;GO:0043933;GO:0051276;GO:0065003;GO:0065004;GO:0006950;GO:0006952;GO:0009607;GO:0009617;GO:0042742;GO:0050896;GO:0051704;GO:0051707	chromatin organization;nucleosome assembly;organelle organization;cellular process;anatomical structure formation;cellular component organization;cellular component assembly;cellular macromolecular complex subunit organization	hsa:8348;hsa:3018;hsa:8970;hsa:8349;hsa:128312	ko05322	Systemic lupus erythematosus	K11252	9	11	13	25	11	13	25	2	2	4	63.5	63.5	7.9	13.906	126	2.2454e-142	0.856311	0.645369	0.11846	0.09828
144	11795			IPI00003944	1	1	1	FALSE	Lipoamide acyltransferase component of branched-chain alpha-keto acid dehydrogenase complex, mitochondrial;Dihydrolipoyllysine-residue (2-methylpropanoyl)transferase;Dihydrolipoamide branched chain transacylase;BCKAD E2 subunit	DBT;BCATE2	Lipoamide acyltransferase component of branched-chain alpha-keto acid dehydrogenase complex, mitochondrial	P11182;B4E1Q7	ODB2_HUMAN	ENST00000370132	OTTHUMP00000012596	NP_001909	PF00198;PF00364;PF02817	2-oxoacid_dh;Biotin_lipoyl;E3_binding	2-oxoacid dehydrogenases acyltransferase (catalytic domain);Biotin-requiring enzyme;e3 binding domain	GO:0005947;GO:0009295;GO:0030062;GO:0032991;GO:0042645;GO:0043234;GO:0044422;GO:0044424;GO:0044429;GO:0044444;GO:0044446;GO:0044464;GO:0045239;GO:0045240	mitochondrial alpha-ketoglutarate dehydrogenase complex;nucleoid;mitochondrial tricarboxylic acid cycle enzyme complex;macromolecular complex;mitochondrial nucleoid;protein complex;organelle part;intracellular part;mitochondrial part;cytoplasmic part	GO:0003824;GO:0005488;GO:0005515;GO:0008415;GO:0016740;GO:0016746;GO:0016747;GO:0031405;GO:0031406;GO:0043754;GO:0048037;GO:0050662	catalytic activity;binding;protein binding;acyltransferase activity;transferase activity;transferase activity, transferring acyl groups;transferase activity, transferring acyl groups other than amino-acyl groups;lipoic acid binding;carboxylic acid binding	GO:0006082;GO:0006629;GO:0006631;GO:0006633;GO:0006637;GO:0006732;GO:0008152;GO:0008610;GO:0009058;GO:0009108;GO:0009987;GO:0016053;GO:0019752;GO:0032787;GO:0042180;GO:0043436;GO:0044237;GO:0044238;GO:0044249;GO:0044255;GO:0046394;GO:0046949;GO:0051186;GO:0051188	organic acid metabolic process;lipid metabolic process;fatty acid metabolic process;fatty acid biosynthetic process;acyl-CoA metabolic process;coenzyme metabolic process;metabolic process;lipid biosynthetic process;biosynthetic process	hsa:1629	ko00280	Valine, leucine and isoleucine degradation	K09699	1	1	1	2	1	1	2	1	1	2	2.9	2.9	2.9	53.486	482	0.00033018
145	1865;5594;5595;6605;7394;7891;8837;12380;14221;14374	54	64	IPI00003949;IPI00874051;IPI00376844;IPI00796342;IPI00796917	10;10;5;5;2	10;10;5;5;2	10;10;5;5;2	FALSE	Ubiquitin-conjugating enzyme E2 N;Ubiquitin-protein ligase N;Ubiquitin carrier protein N;Ubc13;Bendless-like ubiquitin-conjugating enzyme;Putative ubiquitin-conjugating enzyme E2 N-like	UBE2N;BLU;UBE2NL	Ubiquitin-conjugating enzyme E2 N;16 kDa protein;Putative ubiquitin-conjugating enzyme E2 N-like;11 kDa protein	P61088;Q5JXB2	UBE2N_HUMAN;UE2NL_HUMAN	ENST00000318066;ENST00000370494	OTTHUMP00000168722;OTTHUMP00000024189;OTTHUMP00000168723	NP_003339;NP_001013007	PF00179	UQ_con	Ubiquitin-conjugating enzyme	GO:0005634;GO:0005737;GO:0031371;GO:0031372;GO:0032991;GO:0043226;GO:0043227;GO:0043229;GO:0043231;GO:0043234;GO:0044424;GO:0044464	nucleus;cytoplasm;ubiquitin conjugating enzyme complex;UBC13-MMS2 complex;macromolecular complex;organelle;membrane-bounded organelle;intracellular organelle;intracellular membrane-bounded organelle;protein complex;intracellular part;cell part	GO:0000166;GO:0001882;GO:0001883;GO:0003824;GO:0004842;GO:0005488;GO:0005515;GO:0005524;GO:0016874;GO:0016879;GO:0016881;GO:0017076;GO:0019787;GO:0030554;GO:0032182;GO:0032553;GO:0032555;GO:0032559;GO:0043130	nucleotide binding;nucleoside binding;purine nucleoside binding;catalytic activity;ubiquitin-protein ligase activity;binding;protein binding;ATP binding;ligase activity;ligase activity, forming carbon-nitrogen bonds;acid-amino acid ligase activity	GO:0000724;GO:0000725;GO:0000729;GO:0000738;GO:0002253;GO:0002376;GO:0002429;GO:0002682;GO:0002684;GO:0002757;GO:0002764;GO:0002768;GO:0006139;GO:0006259;GO:0006281;GO:0006282;GO:0006301;GO:0006302;GO:0006308;GO:0006310;GO:0006325;GO:0006464;GO:0006508;GO:0006807;GO:0006950;GO:0006974;GO:0006996;GO:0007154;GO:0007165;GO:0007166;GO:0008152;GO:0009056;GO:0009057;GO:0009889;GO:0009893;GO:0009966;GO:…	double-strand break repair via homologous recombination;recombinational repair;DNA double-strand break processing;DNA catabolic process, exonucleolytic;activation of immune response;immune system process	hsa:7334;hsa:389898	ko04120	Ubiquitin mediated proteolysis	K10580	5	10	11	20	10	11	20	10	11	20	57.9	57.9	57.9	17.138	152	2.3225e-109	1.20909	0.889442	0.39918	0.40323
146	3307;6163;8228			IPI00003965;IPI00646721;IPI00922910	3;3;1	3;3;1	3;3;1	FALSE	Ubiquitin carboxyl-terminal hydrolase 7;Ubiquitin thioesterase 7;Ubiquitin-specific-processing protease 7;Deubiquitinating enzyme 7;Herpesvirus-associated ubiquitin-specific protease;Ubiquitin carboxyl-terminal hydrolase	USP7;HAUSP	Ubiquitin carboxyl-terminal hydrolase 7;Ubiquitin carboxyl-terminal hydrolase	Q93009;B7Z7T5;B7Z815;B7Z855;B7ZAX6;Q6U8A4	UBP7_HUMAN;B7Z7T5_HUMAN	ENST00000344836;ENST00000381886	OTTHUMP00000081656;OTTHUMP00000081657	NP_003461	PF00917;PF00443	MATH;UCH	MATH domain;Ubiquitin carboxyl-terminal hydrolase	GO:0005634;GO:0043226;GO:0043227;GO:0043229;GO:0043231;GO:0044424;GO:0044464	nucleus;organelle;membrane-bounded organelle;intracellular organelle;intracellular membrane-bounded organelle;intracellular part;cell part	GO:0003824;GO:0004175;GO:0004197;GO:0004221;GO:0004843;GO:0005488;GO:0005515;GO:0008022;GO:0008233;GO:0008234;GO:0016787;GO:0016788;GO:0016790;GO:0019783;GO:0070011	catalytic activity;endopeptidase activity;cysteine-type endopeptidase activity;ubiquitin thiolesterase activity;ubiquitin-specific protease activity;binding;protein binding;protein C-terminus binding;peptidase activity;cysteine-type peptidase activity	GO:0006464;GO:0006508;GO:0006511;GO:0008152;GO:0009056;GO:0009057;GO:0009987;GO:0016579;GO:0019538;GO:0019941;GO:0030163;GO:0034960;GO:0034962;GO:0043170;GO:0043283;GO:0043285;GO:0043412;GO:0043632;GO:0043687;GO:0044237;GO:0044238;GO:0044248;GO:0044257;GO:0044260;GO:0044265;GO:0044267;GO:0044419;GO:0051603;GO:0051704;GO:0070646;GO:0070647	protein modification process;proteolysis;ubiquitin-dependent protein catabolic process;metabolic process;catabolic process;macromolecule catabolic process;cellular process;protein deubiquitination;protein metabolic process	hsa:7874			K11838	3	3	3	4	3	3	4	3	3	4	4	4	4	128.3	1102	0.00051631	2.29416	1.58902	0.13234	0.16726
147	1508;3632;6233;8279;9087;9538;10425;10993;11618;13077;14018;14192;14551			IPI00003968;IPI00797261;IPI00792728;IPI00797098	13;3;2;2	13;3;2;2	13;3;2;2	FALSE	NADH dehydrogenase [ubiquinone] 1 alpha subcomplex subunit 9, mitochondrial;NADH-ubiquinone oxidoreductase 39 kDa subunit;Complex I-39kD	NDUFA9;NDUFS2L	NADH dehydrogenase [ubiquinone] 1 alpha subcomplex subunit 9, mitochondrial	Q16795;A8K4V2;Q9BTT5	NDUA9_HUMAN	ENST00000266544	OTTHUMP00000166273	NP_004993	PF01370	Epimerase	NAD dependent epimerase/dehydratase family	GO:0005747;GO:0005759;GO:0030964;GO:0032991;GO:0043234;GO:0044422;GO:0044424;GO:0044425;GO:0044429;GO:0044444;GO:0044446;GO:0044455;GO:0044464;GO:0045271	mitochondrial respiratory chain complex I;mitochondrial matrix;NADH dehydrogenase complex;macromolecular complex;protein complex;organelle part;intracellular part;membrane part;mitochondrial part;cytoplasmic part;intracellular organelle part	GO:0003824;GO:0003954;GO:0005488;GO:0005515;GO:0008137;GO:0016491;GO:0016651;GO:0016655;GO:0048037;GO:0050136;GO:0050662	catalytic activity;NADH dehydrogenase activity;binding;protein binding;NADH dehydrogenase (ubiquinone) activity;oxidoreductase activity;oxidoreductase activity, acting on NADH or NADPH	GO:0006091;GO:0006120;GO:0006810;GO:0006811;GO:0006812;GO:0006814;GO:0008152;GO:0009987;GO:0015672;GO:0022900;GO:0022904;GO:0030001;GO:0044237;GO:0051234;GO:0055114	generation of precursor metabolites and energy;mitochondrial electron transport, NADH to ubiquinone;transport;ion transport;cation transport;sodium ion transport;metabolic process;cellular process;monovalent inorganic cation transport	hsa:4704	ko00190;ko05010;ko05012;ko05016	Oxidative phosphorylation;Alzheimer's disease;Parkinson's disease;Huntington's disease	K03953	4	13	13	24	13	13	24	13	13	24	43.8	43.8	43.8	42.509	377	1.6451e-72	1.28966	0.961631	0.48805	0.49359
148	8625			IPI00003985;IPI00925074;IPI00925726	1;1;1	1;1;1	1;1;1	FALSE	Mitochondrial chaperone BCS1;BCS1-like protein;H-BCS1	BCS1L;BCS1	Mitochondrial chaperone BCS1;Protein;Protein	Q9Y276;A8JZZ8;Q53EX1;Q53RT4	BCS1_HUMAN	ENST00000359273;ENST00000392109;ENST00000392110;ENST00000392111	OTTHUMP00000164147;OTTHUMP00000206492;OTTHUMP00000206493;OTTHUMP00000206494;OTTHUMP00000206495;OTTHUMP00000206496;OTTHUMP00000206497;OTTHUMP00000206503;OTTHUMP00000206504	NP_001073335;NP_004319	PF00004;PF08740	AAA;BCS1_N	ATPase family associated with various cellular activities (AAA);BCS1 N terminal	GO:0005750;GO:0016021;GO:0031224;GO:0032991;GO:0043234;GO:0044422;GO:0044424;GO:0044425;GO:0044429;GO:0044444;GO:0044446;GO:0044455;GO:0044464;GO:0045275	mitochondrial respiratory chain complex III;integral to membrane;intrinsic to membrane;macromolecular complex;protein complex;organelle part;intracellular part;membrane part;mitochondrial part;cytoplasmic part;intracellular organelle part	GO:0000166;GO:0001882;GO:0001883;GO:0003824;GO:0005488;GO:0005515;GO:0005524;GO:0016462;GO:0016787;GO:0016817;GO:0016818;GO:0017076;GO:0017111;GO:0030554;GO:0032553;GO:0032555;GO:0032559	nucleotide binding;nucleoside binding;purine nucleoside binding;catalytic activity;binding;protein binding;ATP binding;pyrophosphatase activity;hydrolase activity;hydrolase activity, acting on acid anhydrides	GO:0003008;GO:0006461;GO:0007600;GO:0007605;GO:0008535;GO:0009987;GO:0010257;GO:0010926;GO:0016043;GO:0017004;GO:0017062;GO:0022607;GO:0032501;GO:0032981;GO:0033108;GO:0033617;GO:0034551;GO:0034621;GO:0034622;GO:0043623;GO:0043933;GO:0050877;GO:0050890;GO:0050954;GO:0065003	system process;protein complex assembly;sensory perception;sensory perception of sound;respiratory chain complex IV assembly;cellular process;NADH dehydrogenase complex assembly;anatomical structure formation;cellular component organization	hsa:617			K08900	3	1	1	2	1	1	2	1	1	2	4.5	4.5	4.5	47.534	419	3.591e-16
149	3394;3901			IPI00004273;IPI00924634;IPI00926163	2;2;2	2;2;2	2;2;2	FALSE	RNA-binding protein 25;RNA-binding motif protein 25;RNA-binding region-containing protein 7;Arg/Glu/Asp-rich protein of 120 kDa;Protein S164	RBM25;RNPC7	Isoform 1 of RNA-binding protein 25;Isoform 3 of RNA-binding protein 25;Isoform 2 of RNA-binding protein 25	P49756-1;P49756;Q16083;P49756-3;P49756-2	RBM25_HUMAN	ENST00000261973	OTTHUMP00000028087	NP_067062	PF01480;PF00076	PWI;RRM_1	PWI domain;RNA recognition motif. (a.k.a. RRM, RBD, or RNP domain)	GO:0005737;GO:0016604;GO:0016607;GO:0044422;GO:0044424;GO:0044428;GO:0044446;GO:0044451;GO:0044464	cytoplasm;nuclear body;nuclear speck;organelle part;intracellular part;nuclear part;intracellular organelle part;nucleoplasm part;cell part	GO:0000166;GO:0003676;GO:0003723;GO:0003729;GO:0005488	nucleotide binding;nucleic acid binding;RNA binding;mRNA binding;binding	GO:0000375;GO:0000377;GO:0000398;GO:0006139;GO:0006396;GO:0006397;GO:0006807;GO:0008152;GO:0008380;GO:0009987;GO:0016070;GO:0016071;GO:0034960;GO:0043170;GO:0043283;GO:0044237;GO:0044238;GO:0044260	RNA splicing, via transesterification reactions;RNA splicing, via transesterification reactions with bulged adenosine as nucleophile;nuclear mRNA splicing, via spliceosome;nucleobase, nucleoside, nucleotide and nucleic acid metabolic process					3	2	2	3	2	2	3	2	2	3	3.8	3.8	3.8	100.18	843	0.00012706	1.35906	0.768758	0.24919	0.27533
150	4075;4171;7744;9066;10638			IPI00004324;IPI00640089;IPI00647089	5;5;2	5;5;2	5;5;2	FALSE	Trafficking protein particle complex subunit 3;BET3 homolog;Putative uncharacterized protein TRAPPC3;Trafficking protein particle complex 3, isoform CRA_a	TRAPPC3;BET3;CDABP0066	Trafficking protein particle complex subunit 3;Uncharacterized protein	O43617;D3DPS2;A6NDN0	TPPC3_HUMAN;A6NDN0_HUMAN	ENST00000373166;ENST00000373163	OTTHUMP00000009025;OTTHUMP00000009027;OTTHUMP00000009028	NP_055223	PF04051	TRAPP	Transport protein particle (TRAPP) component	GO:0005783;GO:0043226;GO:0043227;GO:0043229;GO:0043231;GO:0044424;GO:0044444;GO:0044464;GO:0000139;GO:0005829;GO:0016020;GO:0030008;GO:0031090;GO:0032991;GO:0043234;GO:0044422;GO:0044431;GO:0044446	endoplasmic reticulum;organelle;membrane-bounded organelle;intracellular organelle;intracellular membrane-bounded organelle;intracellular part;cytoplasmic part;cell part;Golgi membrane;cytosol;membrane;TRAPP complex;organelle membrane	GO:0005488;GO:0005515	binding;protein binding	GO:0006810;GO:0006888;GO:0009987;GO:0016192;GO:0046907;GO:0048193;GO:0051234;GO:0051649	transport;ER to Golgi vesicle-mediated transport;cellular process;vesicle-mediated transport;intracellular transport;Golgi vesicle transport;establishment of localization;establishment of localization in cell	hsa:27095				3	5	5	9	5	5	9	5	5	9	30.6	30.6	30.6	20.274	180	4.0902e-43	1.25326	0.97924	0.49292	0.47969
151	11723			IPI00004350	1	1	1	FALSE	Transcription initiation factor IIA subunit 1;General transcription factor IIA subunit 1;TFIIA-42;TFIIAL;Transcription initiation factor IIA alpha chain;TFIIA p35 subunit;Transcription initiation factor IIA beta chain;TFIIA p19 subunit	GTF2A1;TF2A1	Isoform 42 kDa of Transcription initiation factor IIA subunit 1	P52655-1;P52655	TF2AA_HUMAN	ENST00000298173;ENST00000393604	OTTHUMP00000028505	NP_056943	PF03153	TFIIA	Transcription factor IIA, alpha/beta subunit	GO:0005667;GO:0005672;GO:0005737;GO:0032991;GO:0043234;GO:0044422;GO:0044424;GO:0044428;GO:0044446;GO:0044451;GO:0044464	transcription factor complex;transcription factor TFIIA complex;cytoplasm;macromolecular complex;protein complex;organelle part;intracellular part;nuclear part;intracellular organelle part;nucleoplasm part;cell part	GO:0003676;GO:0003677;GO:0003702;GO:0003712;GO:0003713;GO:0005488;GO:0005515;GO:0008134;GO:0016251;GO:0016563;GO:0017025;GO:0030528;GO:0046982;GO:0046983	nucleic acid binding;DNA binding;RNA polymerase II transcription factor activity;transcription cofactor activity;transcription coactivator activity;binding;protein binding;transcription factor binding	GO:0006139;GO:0006350;GO:0006351;GO:0006352;GO:0006354;GO:0006355;GO:0006366;GO:0006367;GO:0006368;GO:0006807;GO:0008152;GO:0009058;GO:0009059;GO:0009889;GO:0009987;GO:0010468;GO:0010556;GO:0010926;GO:0016043;GO:0016070;GO:0019219;GO:0019222;GO:0022607;GO:0031323;GO:0031326;GO:0032568;GO:0032774;GO:0034621;GO:0034622;GO:0034645;GO:0034960;GO:0034961;GO:0043170;GO:0043283;GO:0043284;GO:0043933;GO:…	nucleobase, nucleoside, nucleotide and nucleic acid metabolic process;transcription;transcription, DNA-dependent;transcription initiation;RNA elongation;regulation of transcription, DNA-dependent;transcription from RNA polymerase II promoter	hsa:2957	ko03022	Basal transcription factors	K03122	1	1	1	2	1	1	2	1	1	2	2.9	2.9	2.9	41.513	376	1.0653e-05
152	7874;8051;8348;8811;13264			IPI00004358;IPI00783313;IPI00218130;IPI00943894;IPI00657751;IPI00789185;IPI00909513	5;2;2;2;2;2;1	5;2;2;2;2;2;1	5;2;2;2;2;2;1	FALSE	Glycogen phosphorylase, brain form	PYGB	Glycogen phosphorylase, brain form	P11216;B4DSD8;Q59GM9;Q8TDG6	PYGB_HUMAN	ENST00000216962	OTTHUMP00000030488	NP_002853	PF00343	Phosphorylase	Carbohydrate phosphorylase	GO:0005737;GO:0044424;GO:0044464	cytoplasm;intracellular part;cell part	GO:0003824;GO:0004645;GO:0005488;GO:0005496;GO:0008184;GO:0008289;GO:0016740;GO:0016757;GO:0016758;GO:0019842;GO:0030170;GO:0048037;GO:0070279	catalytic activity;phosphorylase activity;binding;steroid binding;glycogen phosphorylase activity;lipid binding;transferase activity;transferase activity, transferring glycosyl groups;transferase activity, transferring hexosyl groups;vitamin binding	GO:0000272;GO:0005975;GO:0005976;GO:0005977;GO:0005980;GO:0006073;GO:0006091;GO:0006112;GO:0008152;GO:0009056;GO:0009057;GO:0009251;GO:0009987;GO:0015980;GO:0016052;GO:0034960;GO:0034962;GO:0043170;GO:0043283;GO:0043285;GO:0044042;GO:0044237;GO:0044238;GO:0044247;GO:0044248;GO:0044260;GO:0044262;GO:0044264;GO:0044265;GO:0044275	polysaccharide catabolic process;carbohydrate metabolic process;polysaccharide metabolic process;glycogen metabolic process;glycogen catabolic process;cellular glucan metabolic process;generation of precursor metabolites and energy	hsa:5834	ko00500;ko04910	Starch and sucrose metabolism;Insulin signaling pathway	K00688	7	5	5	7	5	5	7	5	5	7	8.4	8.4	8.4	96.695	843	3.2217e-06	1.69586	1.26541	0.27458	0.28025
153	2972;3918;8898			IPI00004392;IPI00759578;IPI00759462;IPI00396056;IPI00915321	3;3;3;3;1	3;3;3;3;1	3;3;3;3;1	FALSE	7,8-dihydro-8-oxoguanine triphosphatase;8-oxo-dGTPase;Nucleoside diphosphate-linked moiety X motif 1	NUDT1;MTH1	Isoform p26 of 7,8-dihydro-8-oxoguanine triphosphatase;Isoform p22 of 7,8-dihydro-8-oxoguanine triphosphatase;Isoform p21 of 7,8-dihydro-8-oxoguanine triphosphatase;Isoform p18 of 7,8-dihydro-8-oxoguanine triphosphatase	P36639-1;P36639;P36639-2;P36639-3;P36639-4;Q7Z7N6	8ODP_HUMAN	ENST00000343985;ENST00000397047;ENST00000397048;ENST00000397049	OTTHUMP00000115538;OTTHUMP00000115539;OTTHUMP00000024690;OTTHUMP00000115537;OTTHUMP00000115540	NP_945187;NP_945190;NP_945192;NP_002443;NP_945186;NP_945188;NP_945191	PF00293	NUDIX	NUDIX domain			GO:0003824;GO:0003924;GO:0005488;GO:0005515;GO:0008413;GO:0016462;GO:0016787;GO:0016817;GO:0016818;GO:0017111	catalytic activity;GTPase activity;binding;protein binding;8-oxo-7,8-dihydroguanine triphosphatase activity;pyrophosphatase activity;hydrolase activity;hydrolase activity, acting on acid anhydrides	GO:0006139;GO:0006259;GO:0006281;GO:0006807;GO:0006950;GO:0006974;GO:0006979;GO:0008152;GO:0009987;GO:0033554;GO:0034960;GO:0034984;GO:0042221;GO:0043170;GO:0043283;GO:0044237;GO:0044238;GO:0044260;GO:0050896;GO:0051716	nucleobase, nucleoside, nucleotide and nucleic acid metabolic process;DNA metabolic process;DNA repair;nitrogen compound metabolic process;response to stress;response to DNA damage stimulus;response to oxidative stress;metabolic process;cellular process	hsa:4521			K03574	5	3	3	4	3	3	4	3	3	4	20.3	20.3	20.3	22.519	197	4.9615e-25	1.18272	0.909422	0.42412	0.39654
154	254;881;11194;13083;13296;13325			IPI00004397;IPI00444204;IPI00926453;IPI00966566	6;6;4;3	6;6;4;3	3;3;3;2	FALSE	Ras-related protein Ral-B;cDNA FLJ45773 fis, clone NETRP2003448, highly similar to Ras-related protein RAL-B;V-ral simian leukemia viral oncogene homolog B (Ras related; GTP binding protein), isoform CRA_b	RALB;hCG_17321	cDNA FLJ55177, highly similar to Ras-related protein Ral-B;cDNA FLJ45773 fis, clone NETRP2003448, highly similar to Ras-related protein RAL-B;Uncharacterized protein;Uncharacterized protein	P11234;B4E040;B4E364;Q53T32;Q6ZS74;C9J6B1;C9JQB3	RALB_HUMAN;Q6ZS74_HUMAN	ENST00000272519;ENST00000376224;ENST00000404963	OTTHUMP00000162132;OTTHUMP00000207262;OTTHUMP00000204385;OTTHUMP00000204388	NP_002872	PF00071	Ras	Ras family	GO:0005622;GO:0005886;GO:0016020;GO:0044464	intracellular;plasma membrane;membrane;cell part	GO:0000166;GO:0005488;GO:0005515;GO:0005525;GO:0017076;GO:0019001;GO:0032553;GO:0032555;GO:0032561	nucleotide binding;binding;protein binding;GTP binding;purine nucleotide binding;guanyl nucleotide binding;ribonucleotide binding;purine ribonucleotide binding;guanyl ribonucleotide binding	GO:0007154;GO:0007165;GO:0007242;GO:0007264;GO:0007265;GO:0009987;GO:0050789;GO:0050794;GO:0065007	cell communication;signal transduction;intracellular signaling cascade;small GTPase mediated signal transduction;Ras protein signal transduction;cellular process;regulation of biological process;regulation of cellular process;biological regulation	hsa:5899	ko05200;ko05212	Pathways in cancer;Pancreatic cancer	K07835	4	6	7	12	6	7	12	3	3	5	24.1	24.1	14	25.966	228	8.0918e-53	1.05491	0.739481	0.21501	0.21143
155	2148;3180;4555;9249;11126;12288			IPI00004436;IPI00794259;IPI00795354	6;2;2	6;2;2	6;2;2	FALSE	U6 snRNA-associated Sm-like protein LSm1;Cancer-associated Sm-like;Small nuclear ribonuclear CaSm	LSM1;CASM	U6 snRNA-associated Sm-like protein LSm1	O15116	LSM1_HUMAN	ENST00000311351	OTTHUMP00000177455	NP_055277	PF01423	LSM	LSM domain	GO:0005634;GO:0005737;GO:0030529;GO:0032991;GO:0043226;GO:0043227;GO:0043229;GO:0043231;GO:0044424;GO:0044464	nucleus;cytoplasm;ribonucleoprotein complex;macromolecular complex;organelle;membrane-bounded organelle;intracellular organelle;intracellular membrane-bounded organelle;intracellular part;cell part	GO:0003676;GO:0003723;GO:0003824;GO:0005488;GO:0005515;GO:0031202	nucleic acid binding;RNA binding;catalytic activity;binding;protein binding;RNA splicing factor activity, transesterification mechanism	GO:0006139;GO:0006396;GO:0006397;GO:0006807;GO:0008152;GO:0008380;GO:0009987;GO:0016070;GO:0016071;GO:0034960;GO:0043170;GO:0043283;GO:0044237;GO:0044238;GO:0044260	nucleobase, nucleoside, nucleotide and nucleic acid metabolic process;RNA processing;mRNA processing;nitrogen compound metabolic process;metabolic process;RNA splicing;cellular process;RNA metabolic process;mRNA metabolic process	hsa:27257				3	6	6	8	6	6	8	6	6	8	54.9	54.9	54.9	15.179	133	5.0963e-31	0.996214	0.727749	0.20176	0.18026
156	10999			IPI00004560;IPI00217247;IPI00644293	1;1;1	1;1;1	1;1;1	FALSE	Serine/threonine-protein kinase DCLK1;Doublecortin-like and CAM kinase-like 1;Doublecortin and CaM kinase-like 1	DCLK1;DCAMKL1;DCDC3A;KIAA0369;RP11-113P14.1-001	Isoform 2 of Serine/threonine-protein kinase DCLK1;Isoform 1 of Serine/threonine-protein kinase DCLK1;Doublecortin and CaM kinase-like 1	O15075-1;O15075;B7Z5K4;O15075-2;B7Z2T7;Q5VZY9	DCLK1_HUMAN;Q5VZY9_HUMAN	ENST00000360631;ENST00000399319;ENST00000379892	OTTHUMP00000018251;OTTHUMP00000018250;OTTHUMP00000018248	NP_004725	PF03607;PF00069	DCX;Pkinase	Doublecortin;Protein kinase domain	GO:0005887;GO:0016021;GO:0031224;GO:0031226;GO:0044425;GO:0044459;GO:0044464	integral to plasma membrane;integral to membrane;intrinsic to membrane;intrinsic to plasma membrane;membrane part;plasma membrane part;cell part	GO:0000166;GO:0001882;GO:0001883;GO:0003824;GO:0004672;GO:0004674;GO:0004871;GO:0005057;GO:0005488;GO:0005515;GO:0005524;GO:0016301;GO:0016740;GO:0016772;GO:0016773;GO:0017076;GO:0030554;GO:0032553;GO:0032555;GO:0032559;GO:0060089	nucleotide binding;nucleoside binding;purine nucleoside binding;catalytic activity;protein kinase activity;protein serine/threonine kinase activity;signal transducer activity;receptor signaling protein activity;binding;protein binding;ATP binding	GO:0006464;GO:0006468;GO:0006793;GO:0006796;GO:0006810;GO:0007154;GO:0007165;GO:0007242;GO:0007417;GO:0008152;GO:0009987;GO:0016192;GO:0016197;GO:0016310;GO:0019538;GO:0030154;GO:0032502;GO:0034960;GO:0043170;GO:0043283;GO:0043412;GO:0043687;GO:0044237;GO:0044238;GO:0044260;GO:0044267;GO:0046907;GO:0048731;GO:0048856;GO:0048869;GO:0050789;GO:0050794;GO:0051234;GO:0051649;GO:0065007;GO:0001764;GO:…	protein modification process;protein amino acid phosphorylation;phosphorus metabolic process;phosphate metabolic process;transport;cell communication;signal transduction;intracellular signaling cascade;central nervous system development;metabolic process					3	1	1	2	1	1	2	1	1	2	1.5	1.5	1.5	82.223	740	1.3877e-15	1.43342	1.07082	0.41278	0.44054
157	2318;5698;6303;11411;13013;13624			IPI00796379;IPI00004656;IPI00930068;IPI00941461	6;6;5;4	6;6;5;4	6;6;5;4	FALSE	cDNA FLJ57067, highly similar to Beta-2-microglobulin;Beta-2-microglobulin;Beta-2-microglobulin form pI 5.3	B2M;CDABP0092;HDCMA22P;beta 2-microglobulin	cDNA FLJ57067, highly similar to Beta-2-microglobulin;Beta-2-microglobulin;Beta-2-microglobulin;Beta-2-microglobulin	B4E0X1;P61769;A6XND9;A6XMH4;A6XMH5;Q9UM88	B4E0X1_HUMAN;B2MG_HUMAN;A6XMH4_HUMAN;A6XMH5_HUMAN	ENST00000349264;ENST00000396754	OTTHUMP00000161912;OTTHUMP00000175738;OTTHUMP00000175739;OTTHUMP00000175740;OTTHUMP00000175742	NP_004039	PF07654	C1-set	Immunoglobulin C1-set domain	GO:0005576;GO:0032991;GO:0042611;GO:0042612;GO:0043234;GO:0044425;GO:0044459;GO:0044464;GO:0000139;GO:0010008;GO:0016020;GO:0031090;GO:0031901;GO:0044422;GO:0044424;GO:0044431;GO:0044440;GO:0044444;GO:0044446	extracellular region;macromolecular complex;MHC protein complex;MHC class I protein complex;protein complex;membrane part;plasma membrane part;cell part;Golgi membrane;endosome membrane;membrane;organelle membrane;early endosome membrane;organelle part	GO:0005488;GO:0005515	binding;protein binding	GO:0001910;GO:0001912;GO:0001914;GO:0001916;GO:0002237;GO:0002376;GO:0002428;GO:0002474;GO:0002475;GO:0002477;GO:0002478;GO:0002481;GO:0002682;GO:0002684;GO:0002697;GO:0002699;GO:0002703;GO:0002705;GO:0002706;GO:0002708;GO:0002709;GO:0002711;GO:0002819;GO:0002821;GO:0002822;GO:0002824;GO:0009607;GO:0010033;GO:0019882;GO:0019884;GO:0031341;GO:0031343;GO:0042221;GO:0048002;GO:0048518;GO:0048583;GO:…	regulation of leukocyte mediated cytotoxicity;positive regulation of leukocyte mediated cytotoxicity;regulation of T cell mediated cytotoxicity;positive regulation of T cell mediated cytotoxicity;response to molecule of bacterial origin	hsa:567	ko04612	Antigen processing and presentation	K08055	4	6	6	11	6	6	11	6	6	11	60.7	60.7	60.7	13.946	122	9.5955e-51	1.19636	0.875887	0.38216	0.39441
158	4684			IPI00004795	1	1	1	FALSE	Methylosome subunit pICln;Chloride conductance regulatory protein ICln;Chloride channel, nucleotide sensitive 1A;Chloride ion current inducer protein;Reticulocyte pICln	CLNS1A;CLCI;ICLN	Methylosome subunit pICln	P54105;Q9P1H0	ICLN_HUMAN	ENST00000263309		NP_001284	PF03517	ICln_channel	Nucleotide-sensitive chloride conductance regulator (ICln)	GO:0005634;GO:0005856;GO:0005886;GO:0016020;GO:0043226;GO:0043227;GO:0043228;GO:0043229;GO:0043231;GO:0043232;GO:0044424;GO:0044464	nucleus;cytoskeleton;plasma membrane;membrane;organelle;membrane-bounded organelle;non-membrane-bounded organelle;intracellular organelle;intracellular membrane-bounded organelle;intracellular non-membrane-bounded organelle;intracellular part;cell part			GO:0000387;GO:0003008;GO:0003013;GO:0006810;GO:0006811;GO:0006820;GO:0006821;GO:0006884;GO:0008015;GO:0009987;GO:0015698;GO:0019725;GO:0022613;GO:0032501;GO:0042592;GO:0044085;GO:0051234;GO:0065007;GO:0065008	spliceosomal snRNP biogenesis;system process;circulatory system process;transport;ion transport;anion transport;chloride transport;cell volume homeostasis;blood circulation;cellular process;inorganic anion transport;cellular homeostasis	hsa:1207			K05019	1	1	1	2	1	1	2	1	1	2	5.5	5.5	5.5	26.215	237	4.7196e-14	1.00329	0.819403	0.31115	0.32644
159	2192;5800;10179;11843			IPI00004838;IPI00399054;IPI00305469	4;3;3	4;3;3	4;3;3	FALSE	Proto-oncogene C-crk;p38;Adapter molecule crk;V-crk sarcoma virus CT10 oncogene homolog (Avian);Putative uncharacterized protein CRK;V-crk sarcoma virus CT10 oncogene homolog (Avian), isoform CRA_d;cDNA FLJ77114, highly similar to Homo sapiens v-crk sarcoma virus CT10 oncogene homolog (avian) (CRK), transcript variant I, mRNA	CRK	Isoform Crk-II of Adapter molecule crk;Isoform Crk-I of Adapter molecule crk;adapter molecule crk isoform b	P46108-1;P46108;D3DTH6;P46108-2;Q96GA9	CRK_HUMAN;Q96GA9_HUMAN	ENST00000300574;ENST00000398970	OTTHUMP00000115366;OTTHUMP00000182977;OTTHUMP00000182976;OTTHUMP00000198330	NP_058431;NP_005197	PF00017;PF00018;PF07653	SH2;SH3_1;SH3_2	SH2 domain;SH3 domain;Variant SH3 domain	GO:0005634;GO:0005768;GO:0005829;GO:0005886;GO:0016020;GO:0043226;GO:0043227;GO:0043229;GO:0043231;GO:0044424;GO:0044444;GO:0044464	nucleus;endosome;cytosol;plasma membrane;membrane;organelle;membrane-bounded organelle;intracellular organelle;intracellular membrane-bounded organelle;intracellular part;cytoplasmic part;cell part	GO:0005488;GO:0005515;GO:0019904;GO:0042169	binding;protein binding;protein domain specific binding;SH2 domain binding	GO:0006355;GO:0006357;GO:0006996;GO:0007010;GO:0007154;GO:0007165;GO:0007242;GO:0009889;GO:0009987;GO:0010468;GO:0010556;GO:0016043;GO:0019219;GO:0019222;GO:0030029;GO:0030036;GO:0031323;GO:0031326;GO:0045449;GO:0050789;GO:0050794;GO:0051171;GO:0051252;GO:0060255;GO:0065007;GO:0080090	regulation of transcription, DNA-dependent;regulation of transcription from RNA polymerase II promoter;organelle organization;cytoskeleton organization;cell communication;signal transduction;intracellular signaling cascade	hsa:1398	ko04010;ko04012;ko04810;ko04510;ko04910;ko04062;ko05200;ko05220;ko05211	MAPK signaling pathway;ErbB signaling pathway;Regulation of actin cytoskeleton;Focal adhesion;Insulin signaling pathway;Chemokine signaling pathway;Pathways in cancer;Chronic myeloid leukemia;Renal cell carcinoma	K04438	3	4	4	8	4	4	8	4	4	8	19.1	19.1	19.1	33.83	304	6.6668e-41	1.38093	0.977995	0.49414	0.48023
160	5799;11842;12355			IPI00004839	3	3	3	FALSE	Crk-like protein	CRKL	Crk-like protein	P46109;D3DX35	CRKL_HUMAN	ENST00000354336	OTTHUMP00000028878;OTTHUMP00000198538;OTTHUMP00000198539	NP_005198	PF00017;PF00018;PF07653	SH2;SH3_1;SH3_2	SH2 domain;SH3 domain;Variant SH3 domain	GO:0005737;GO:0005886;GO:0016020;GO:0044424;GO:0044464	cytoplasm;plasma membrane;membrane;intracellular part;cell part	GO:0003824;GO:0004672;GO:0004713;GO:0004871;GO:0005070;GO:0005488;GO:0005515;GO:0016301;GO:0016740;GO:0016772;GO:0016773;GO:0030674;GO:0060089;GO:0060090	catalytic activity;protein kinase activity;protein tyrosine kinase activity;signal transducer activity;SH3/SH2 adaptor activity;binding;protein binding;kinase activity;transferase activity;transferase activity, transferring phosphorus-containing groups	GO:0000165;GO:0006950;GO:0007154;GO:0007165;GO:0007242;GO:0007243;GO:0007254;GO:0007264;GO:0007265;GO:0009987;GO:0031098;GO:0033554;GO:0050789;GO:0050794;GO:0050896;GO:0051716;GO:0065007	MAPKKK cascade;response to stress;cell communication;signal transduction;intracellular signaling cascade;protein kinase cascade;JNK cascade;small GTPase mediated signal transduction;Ras protein signal transduction;cellular process	hsa:1399	ko04010;ko04012;ko04810;ko04510;ko04910;ko04062;ko05200;ko05220;ko05211	MAPK signaling pathway;ErbB signaling pathway;Regulation of actin cytoskeleton;Focal adhesion;Insulin signaling pathway;Chemokine signaling pathway;Pathways in cancer;Chronic myeloid leukemia;Renal cell carcinoma	K04438	1	3	3	3	3	3	3	3	3	3	14.9	14.9	14.9	33.777	303	5.4295e-34	0.90082	0.67245	0.14372	0.12597
161	1265;3215;8729;9227;9244;10558;13236			IPI00004845;IPI00020035	7;1	7;1	7;1	FALSE	Protein NipSnap homolog 3A;NipSnap4;Target for Salmonella secreted protein C	NIPSNAP3A;NIPSNAP4;HSPC299	Protein NipSnap homolog 3A	Q9UFN0;B4DW81	NPS3A_HUMAN	ENST00000351220;ENST00000374767	OTTHUMP00000021828	NP_056284	PF07978	NIPSNAP	NIPSNAP	GO:0005829;GO:0044424;GO:0044444;GO:0044464	cytosol;intracellular part;cytoplasmic part;cell part					hsa:25934				2	7	7	13	7	7	13	7	7	13	36.8	36.8	36.8	28.466	247	1.5837e-75	1.01781	0.809913	0.29933	0.30333
162	150;1358;1674;4356;4811;6522;6591;7152;7472;8121;8167;9173;10862;11644;13014			IPI00004860;IPI00759723	15;15	15;15	15;15	FALSE	Arginyl-tRNA synthetase, cytoplasmic;Arginine--tRNA ligase	RARS	Isoform Complexed of Arginyl-tRNA synthetase, cytoplasmic;Isoform Monomeric of Arginyl-tRNA synthetase, cytoplasmic	P54136-1;P54136;B4DXW6;P54136-2	SYRC_HUMAN	ENST00000231572	OTTHUMP00000160962	NP_002878	PF03485;PF05746;PF00750	Arg_tRNA_synt_N;DALR_1;tRNA-synt_1d	Arginyl tRNA synthetase N terminal domain;DALR anticodon binding domain;tRNA synthetases class I (R)	GO:0000267;GO:0005625;GO:0005634;GO:0005737;GO:0043226;GO:0043227;GO:0043229;GO:0043231;GO:0044424;GO:0044464	cell fraction;soluble fraction;nucleus;cytoplasm;organelle;membrane-bounded organelle;intracellular organelle;intracellular membrane-bounded organelle;intracellular part;cell part	GO:0000166;GO:0001882;GO:0001883;GO:0003824;GO:0004812;GO:0004814;GO:0005488;GO:0005515;GO:0005524;GO:0016874;GO:0016875;GO:0016876;GO:0017076;GO:0030554;GO:0032553;GO:0032555;GO:0032559	nucleotide binding;nucleoside binding;purine nucleoside binding;catalytic activity;aminoacyl-tRNA ligase activity;arginine-tRNA ligase activity;binding;protein binding;ATP binding;ligase activity;ligase activity, forming carbon-oxygen bonds	GO:0006082;GO:0006139;GO:0006399;GO:0006418;GO:0006420;GO:0006519;GO:0006520;GO:0006807;GO:0008152;GO:0009308;GO:0009987;GO:0016070;GO:0019752;GO:0034660;GO:0034960;GO:0042180;GO:0043038;GO:0043039;GO:0043170;GO:0043283;GO:0043436;GO:0044106;GO:0044237;GO:0044238;GO:0044260	organic acid metabolic process;nucleobase, nucleoside, nucleotide and nucleic acid metabolic process;tRNA metabolic process;tRNA aminoacylation for protein translation;arginyl-tRNA aminoacylation;cellular amino acid and derivative metabolic process	hsa:5917	ko00970	Aminoacyl-tRNA biosynthesis	K01887	2	15	15	21	15	15	21	15	15	21	30.9	30.9	30.9	75.378	660	8.8871e-139	2.47384	1.85028	0.072064	0.10197
163	2749;2832;3312;4562;5432;5727;6797;7660;7859;8254;8591;11844;12934;13053			IPI00556451;IPI00004902	14;14	14;14	14;14	FALSE	Electron transfer flavoprotein subunit beta	ETFB;FP585	Isoform 2 of Electron transfer flavoprotein subunit beta;Isoform 1 of Electron transfer flavoprotein subunit beta	P38117-2;P38117;P38117-1;A8K766	ETFB_HUMAN	ENST00000309244;ENST00000354232	OTTHUMP00000076476;OTTHUMP00000076475;OTTHUMP00000083400	NP_001014763;NP_001976	PF01012	ETF	Electron transfer flavoprotein domain	GO:0005759;GO:0044422;GO:0044424;GO:0044429;GO:0044444;GO:0044446;GO:0044464	mitochondrial matrix;organelle part;intracellular part;mitochondrial part;cytoplasmic part;intracellular organelle part;cell part	GO:0009055	electron carrier activity	GO:0006091;GO:0006810;GO:0008152;GO:0009987;GO:0022900;GO:0044237;GO:0051234;GO:0055114	generation of precursor metabolites and energy;transport;metabolic process;cellular process;electron transport chain;cellular metabolic process;establishment of localization;oxidation reduction					2	14	14	27	14	14	27	14	14	27	38.7	38.7	38.7	37.434	346	9.3538e-209	1.3482	1.02105	0.45522	0.43524
164	14			IPI00004928;IPI00328822	1;1	1;1	1;1	FALSE	Egl nine homolog 1;Hypoxia-inducible factor prolyl hydroxylase 2;Prolyl hydroxylase domain-containing protein 2;SM-20	EGLN1;C1orf12;PNAS-118;PNAS-137	Isoform 1 of Egl nine homolog 1;Isoform 2 of Egl nine homolog 1	Q9GZT9-1;Q9GZT9;A6XP74;Q9NTU9;Q9GZT9-2	EGLN1_HUMAN	ENST00000366641	OTTHUMP00000036152	NP_071334	PF03171;PF01753	2OG-FeII_Oxy;zf-MYND	2OG-Fe(II) oxygenase superfamily;MYND finger	GO:0005829;GO:0044424;GO:0044444;GO:0044464	cytosol;intracellular part;cytoplasmic part;cell part	GO:0003824;GO:0005488;GO:0005506;GO:0005515;GO:0008270;GO:0016491;GO:0016701;GO:0016702;GO:0016705;GO:0016706;GO:0019842;GO:0031406;GO:0031418;GO:0031543;GO:0043167;GO:0043169;GO:0046872;GO:0046914;GO:0051213	catalytic activity;binding;iron ion binding;protein binding;zinc ion binding;oxidoreductase activity;oxidoreductase activity, acting on single donors with incorporation of molecular oxygen	GO:0001666;GO:0006950;GO:0008152;GO:0009889;GO:0010468;GO:0010556;GO:0019219;GO:0019222;GO:0031323;GO:0031326;GO:0032364;GO:0033483;GO:0042221;GO:0042592;GO:0043392;GO:0043433;GO:0044092;GO:0045449;GO:0048878;GO:0050789;GO:0050794;GO:0050896;GO:0051090;GO:0051098;GO:0051100;GO:0051101;GO:0051171;GO:0055114;GO:0060255;GO:0065007;GO:0065008;GO:0065009;GO:0070482;GO:0080090;GO:0090046;GO:0090048	response to hypoxia;response to stress;metabolic process;regulation of biosynthetic process;regulation of gene expression;regulation of macromolecule biosynthetic process;regulation of nucleobase, nucleoside, nucleotide and nucleic acid metabolic process	hsa:54583	ko05200;ko05211	Pathways in cancer;Renal cell carcinoma	K09592	2	1	1	2	1	1	2	1	1	2	5.6	5.6	5.6	46.02	426	0.0025951
165	595;7211;9747;10800;14574;14575			IPI00004962;IPI00945220;IPI00794742	6;4;2	6;4;2	6;4;2	FALSE	Golgi integral membrane protein 4;Golgi phosphoprotein 4;Golgi integral membrane protein, cis;Golgi-localized phosphoprotein of 130 kDa	GOLIM4;GIMPC;GOLPH4;GPP130	Golgi integral membrane protein 4;Uncharacterized protein	O00461;C9J8T3	GOLI4_HUMAN	ENST00000309027	OTTHUMP00000173492	NP_055313				GO:0000139;GO:0005634;GO:0005796;GO:0005801;GO:0010008;GO:0016020;GO:0016021;GO:0016023;GO:0030139;GO:0031090;GO:0031224;GO:0031410;GO:0031974;GO:0031982;GO:0031988;GO:0032580;GO:0043226;GO:0043227;GO:0043229;GO:0043231;GO:0043233;GO:0044422;GO:0044424;GO:0044425;GO:0044431;GO:0044440;GO:0044444;GO:0044446;GO:0044464;GO:0070013	Golgi membrane;nucleus;Golgi lumen;cis-Golgi network;endosome membrane;membrane;integral to membrane;cytoplasmic membrane-bounded vesicle;endocytic vesicle;organelle membrane;intrinsic to membrane;cytoplasmic vesicle;membrane-enclosed lumen;vesicle			GO:0006810;GO:0051234	transport;establishment of localization	hsa:27333				3	6	6	11	6	6	11	6	6	11	9.6	9.6	9.6	81.879	696	6.9067e-141	0.934579	0.724375	0.19799	0.17669
166	756;6584;7034;10196;10511;11283;11553;12323;12400;12656;12785;13927;14461			IPI00004968	13	13	13	FALSE	Pre-mRNA-processing factor 19;PRP19/PSO4 homolog;Nuclear matrix protein 200;Senescence evasion factor	PRPF19;NMP200;PRP19;SNEV	Pre-mRNA-processing factor 19	Q9UMS4	PRP19_HUMAN	ENST00000227524		NP_055317	PF08606;PF04564;PF00400	Prp19;U-box;WD40	Prp19/Pso4-like;U-box domain;WD domain, G-beta repeat	GO:0000151;GO:0005654;GO:0005681;GO:0030529;GO:0032991;GO:0043234;GO:0044422;GO:0044424;GO:0044428;GO:0044446;GO:0044464	ubiquitin ligase complex;nucleoplasm;spliceosomal complex;ribonucleoprotein complex;macromolecular complex;protein complex;organelle part;intracellular part;nuclear part;intracellular organelle part;cell part	GO:0003676;GO:0003677;GO:0003824;GO:0004842;GO:0005488;GO:0005515;GO:0016874;GO:0016879;GO:0016881;GO:0019787	nucleic acid binding;DNA binding;catalytic activity;ubiquitin-protein ligase activity;binding;protein binding;ligase activity;ligase activity, forming carbon-nitrogen bonds;acid-amino acid ligase activity;small conjugating protein ligase activity	GO:0000209;GO:0006139;GO:0006259;GO:0006281;GO:0006396;GO:0006397;GO:0006464;GO:0006807;GO:0006950;GO:0006974;GO:0008152;GO:0008380;GO:0009987;GO:0016070;GO:0016071;GO:0016567;GO:0019538;GO:0032446;GO:0033554;GO:0034960;GO:0034984;GO:0043170;GO:0043283;GO:0043412;GO:0043687;GO:0044237;GO:0044238;GO:0044260;GO:0044267;GO:0050896;GO:0051716;GO:0070647	protein polyubiquitination;nucleobase, nucleoside, nucleotide and nucleic acid metabolic process;DNA metabolic process;DNA repair;RNA processing;mRNA processing;protein modification process;nitrogen compound metabolic process;response to stress	hsa:27339	ko04120	Ubiquitin mediated proteolysis	K10599	1	13	13	18	13	13	18	13	13	18	47.2	47.2	47.2	55.18	504	1.8647e-70	2.86082	2.20003	0.031929	0.054552
167	151;905;12592			IPI00005038;IPI00795860;IPI00796361	3;2;2	3;2;2	3;2;2	FALSE	Ribonuclease UK114;14.5 kDa translational inhibitor protein;p14.5;UK114 antigen homolog	HRSP12;PSP	Ribonuclease UK114;11 kDa protein;8 kDa protein	P52758;Q6IBG0	UK114_HUMAN	ENST00000254878	OTTHUMP00000178126;OTTHUMP00000178127;OTTHUMP00000178128	NP_005827	PF01042	Ribonuc_L-PSP	Endoribonuclease L-PSP	GO:0005634;GO:0005737;GO:0043226;GO:0043227;GO:0043229;GO:0043231;GO:0044424;GO:0044464	nucleus;cytoplasm;organelle;membrane-bounded organelle;intracellular organelle;intracellular membrane-bounded organelle;intracellular part;cell part	GO:0003824;GO:0004518;GO:0004519;GO:0016787;GO:0016788	catalytic activity;nuclease activity;endonuclease activity;hydrolase activity;hydrolase activity, acting on ester bonds	GO:0006417;GO:0006449;GO:0009889;GO:0010468;GO:0010556;GO:0010608;GO:0019222;GO:0031323;GO:0031326;GO:0032268;GO:0043244;GO:0050789;GO:0050794;GO:0051128;GO:0051246;GO:0060255;GO:0065007;GO:0080090	regulation of translation;regulation of translational termination;regulation of biosynthetic process;regulation of gene expression;regulation of macromolecule biosynthetic process;posttranscriptional regulation of gene expression	hsa:10247				3	3	3	6	3	3	6	3	3	6	32.8	32.8	32.8	14.494	137	2.9027e-132	1.40988	1.04857	0.43141	0.4278
168	367;884;3078;6617;8095;12071;12495			IPI00513827;IPI00895801;IPI00005040	7;7;7	7;7;7	7;7;7	FALSE	Putative uncharacterized protein DKFZp686M24262;Medium-chain specific acyl-CoA dehydrogenase, mitochondrial	DKFZp686M24262;ACADM	Putative uncharacterized protein DKFZp686M24262;Isoform 2 of Medium-chain specific acyl-CoA dehydrogenase, mitochondrial;Isoform 1 of Medium-chain specific acyl-CoA dehydrogenase, mitochondrial	Q5HYG7;Q5T4U5;P11310-2;P11310;P11310-1;B4DJE7;B4DVB1;B4DVE0;B4DWX6;B7Z9I1	Q5HYG7_HUMAN;ACADM_HUMAN	ENST00000370834;ENST00000370841	OTTHUMP00000011346;OTTHUMP00000011345	NP_001120800;NP_000007	PF00441;PF02770;PF02771	Acyl-CoA_dh_1;Acyl-CoA_dh_M;Acyl-CoA_dh_N	Acyl-CoA dehydrogenase, C-terminal domain;Acyl-CoA dehydrogenase, middle domain;Acyl-CoA dehydrogenase, N-terminal domain	GO:0005759;GO:0044422;GO:0044424;GO:0044429;GO:0044444;GO:0044446;GO:0044464	mitochondrial matrix;organelle part;intracellular part;mitochondrial part;cytoplasmic part;intracellular organelle part;cell part	GO:0000166;GO:0001882;GO:0001883;GO:0003824;GO:0003995;GO:0005488;GO:0009055;GO:0016491;GO:0016627;GO:0017076;GO:0030554;GO:0048037;GO:0050660;GO:0050662	nucleotide binding;nucleoside binding;purine nucleoside binding;catalytic activity;acyl-CoA dehydrogenase activity;binding;electron carrier activity;oxidoreductase activity;oxidoreductase activity, acting on the CH-CH group of donors	GO:0008152;GO:0006082;GO:0006629;GO:0006631;GO:0006635;GO:0009056;GO:0009062;GO:0009987;GO:0016042;GO:0016054;GO:0019395;GO:0019752;GO:0030258;GO:0032787;GO:0034440;GO:0042180;GO:0043436;GO:0044237;GO:0044238;GO:0044242;GO:0044248;GO:0044255;GO:0046395;GO:0055114	metabolic process;organic acid metabolic process;lipid metabolic process;fatty acid metabolic process;fatty acid beta-oxidation;catabolic process;fatty acid catabolic process;cellular process;lipid catabolic process;organic acid catabolic process	hsa:34	ko00640;ko00071;ko00280;ko00410;ko03320	Propanoate metabolism;Fatty acid metabolism;Valine, leucine and isoleucine degradation;beta-Alanine metabolism;PPAR signaling pathway	K00249	3	7	7	13	7	7	13	7	7	13	20.9	20.9	20.9	50.27	454	5.2833e-109	1.25014	0.943663	0.46636	0.48685
169	1511;3411;9759			IPI00221393;IPI00005068;IPI00642657;IPI00871501	3;3;3;2	3;3;3;2	3;3;3;2	FALSE	Choline transporter-like protein 1;Solute carrier family 44 member 1;CDw92;cDNA FLJ12487 fis, clone NT2RM2000609, highly similar to Choline transporter-like protein 1	SLC44A1;CD92;CDW92;CTL1	Isoform 1 of Choline transporter-like protein 1;Isoform 2 of Choline transporter-like protein 1;Isoform 3 of Choline transporter-like protein 1;cDNA FLJ12487 fis, clone NT2RM2000609, highly similar to Choline transporter-like protein 1	Q8WWI5-1;Q8WWI5;Q8WWI5-2;B3KWF2;Q8WWI5-3;B3KMS7	CTL1_HUMAN;B3KMS7_HUMAN	ENST00000374720;ENST00000361080	OTTHUMP00000021838;OTTHUMP00000021839;OTTHUMP00000021836	NP_536856	PF04515	DUF580	Protein of unknown function, DUF580	GO:0016021;GO:0031224;GO:0044425;GO:0044464	integral to membrane;intrinsic to membrane;membrane part;cell part	GO:0005215;GO:0005275;GO:0015220;GO:0022804;GO:0022857;GO:0022891;GO:0022892	transporter activity;amine transmembrane transporter activity;choline transmembrane transporter activity;active transmembrane transporter activity;transmembrane transporter activity;substrate-specific transmembrane transporter activity	GO:0006810;GO:0006811;GO:0006812;GO:0015695;GO:0015697;GO:0015837;GO:0015850;GO:0015871;GO:0051234	transport;ion transport;cation transport;organic cation transport;quaternary ammonium group transport;amine transport;organic alcohol transport;choline transport;establishment of localization	hsa:23446			K06515	4	3	3	3	3	3	3	3	3	3	6.4	6.4	6.4	73.301	657	2.0519e-13	2.31787	1.35932	0.22322	0.26028
170	1404;1898;2142;3649;6093;11402			IPI00005087	6	6	6	FALSE	Tropomodulin-3;Ubiquitous tropomodulin	TMOD3	Tropomodulin-3	Q9NYL9;Q5HYL6	TMOD3_HUMAN	ENST00000308580	OTTHUMP00000162615;OTTHUMP00000175812	NP_055362	PF03250	Tropomodulin	Tropomodulin	GO:0005737;GO:0005856;GO:0043226;GO:0043228;GO:0043229;GO:0043232;GO:0044424;GO:0044464	cytoplasm;cytoskeleton;organelle;non-membrane-bounded organelle;intracellular organelle;intracellular non-membrane-bounded organelle;intracellular part;cell part	GO:0003779;GO:0005488;GO:0005515;GO:0005523;GO:0008092	actin binding;binding;protein binding;tropomyosin binding;cytoskeletal protein binding			hsa:29766			K10370	1	6	6	9	6	6	9	6	6	9	25	25	25	39.594	352	1.563e-68	0.960246	0.706764	0.17878	0.15863
171	2270;4725;5444;6614;7773;8715;8842;9385;14386			IPI00005102;IPI00642393;IPI00909795;IPI00643452	9;8;6;4	9;8;6;4	9;8;6;4	FALSE	Spermine synthase;Spermidine aminopropyltransferase;cDNA FLJ50114, highly similar to Spermine synthase (EC 2.5.1.22)	SMS	Isoform 1 of Spermine synthase;Isoform 2 of Spermine synthase;cDNA FLJ50114, highly similar to Spermine synthase	P52788-1;P52788;P52788-2;B4DE40	SPSY_HUMAN;B4DE40_HUMAN	ENST00000265782;ENST00000404933	OTTHUMP00000023049;OTTHUMP00000023048	NP_004586	PF01564	Spermine_synth	Spermine/spermidine synthase			GO:0003824;GO:0004766;GO:0016740;GO:0016765;GO:0016768	catalytic activity;spermidine synthase activity;transferase activity;transferase activity, transferring alkyl or aryl (other than methyl) groups;spermine synthase activity	GO:0000096;GO:0006082;GO:0006519;GO:0006520;GO:0006555;GO:0006575;GO:0006576;GO:0006595;GO:0006596;GO:0006597;GO:0006790;GO:0006807;GO:0008152;GO:0008215;GO:0009058;GO:0009066;GO:0009308;GO:0009309;GO:0009987;GO:0019752;GO:0034641;GO:0042180;GO:0042398;GO:0042401;GO:0043436;GO:0044106;GO:0044237;GO:0044238;GO:0044249;GO:0044271	sulfur amino acid metabolic process;organic acid metabolic process;cellular amino acid and derivative metabolic process;cellular amino acid metabolic process;methionine metabolic process;cellular amino acid derivative metabolic process	hsa:6611	ko00330;ko00410;ko00480	Arginine and proline metabolism;beta-Alanine metabolism;Glutathione metabolism	K00802	4	9	9	14	9	9	14	9	9	14	45.4	45.4	45.4	41.268	366	3.8195e-255	2.45513	1.77781	0.085347	0.11627
172	2046			IPI00005107	1	1	1	FALSE	Niemann-Pick C1 protein	NPC1	Niemann-Pick C1 protein	O15118;B4DIP7;Q59GR1	NPC1_HUMAN	ENST00000269228	OTTHUMP00000073199;OTTHUMP00000162699	NP_000262	PF02460	Patched	Patched family	GO:0005635;GO:0005765;GO:0005774;GO:0005783;GO:0005887;GO:0010008;GO:0016020;GO:0016021;GO:0031090;GO:0031224;GO:0031226;GO:0031902;GO:0031967;GO:0031975;GO:0043226;GO:0043227;GO:0043229;GO:0043231;GO:0044422;GO:0044424;GO:0044425;GO:0044428;GO:0044437;GO:0044440;GO:0044444;GO:0044446;GO:0044459;GO:0044464;GO:0048471	nuclear envelope;lysosomal membrane;vacuolar membrane;endoplasmic reticulum;integral to plasma membrane;endosome membrane;membrane;integral to membrane;organelle membrane;intrinsic to membrane;intrinsic to plasma membrane;late endosome membrane	GO:0004871;GO:0004872;GO:0004888;GO:0005215;GO:0005319;GO:0005488;GO:0005515;GO:0008158;GO:0015248;GO:0022892;GO:0060089	signal transducer activity;receptor activity;transmembrane receptor activity;transporter activity;lipid transporter activity;binding;protein binding;hedgehog receptor activity;sterol transporter activity;substrate-specific transporter activity	GO:0006082;GO:0006629;GO:0006810;GO:0007034;GO:0007041;GO:0008152;GO:0008202;GO:0008206;GO:0009058;GO:0009987;GO:0019752;GO:0032787;GO:0042180;GO:0042592;GO:0042632;GO:0043436;GO:0044237;GO:0044238;GO:0044249;GO:0044255;GO:0046907;GO:0048878;GO:0051234;GO:0051649;GO:0055088;GO:0055092;GO:0065007;GO:0065008	organic acid metabolic process;lipid metabolic process;transport;vacuolar transport;lysosomal transport;metabolic process;steroid metabolic process;bile acid metabolic process;biosynthetic process;cellular process;carboxylic acid metabolic process	hsa:4864	ko04142		K12385	1	1	1	1	1	1	1	1	1	1	0.9	0.9	0.9	142.17	1278	0.00021848
173	3684;3978;9548			IPI00940542;IPI00973168;IPI00005119;IPI00641353	3;3;3;2	3;3;3;2	3;3;3;2	FALSE	Trafficking protein particle complex subunit 2;Sedlin;MBP-1-interacting protein 2A;Putative uncharacterized protein TRAPPC2	TRAPPC2;SEDL;TRAPPC2P1;SEDLP	trafficking protein particle complex subunit 2 isoform 2;Isoform 2 of Trafficking protein particle complex subunit 2;Isoform 1 of Trafficking protein particle complex subunit 2;Uncharacterized protein	O14582-2;O14582;O14582-1;Q6IBE5;A6NF76	TPPC2_HUMAN;A6NF76_HUMAN	ENST00000358231;ENST00000359680;ENST00000380579;ENST00000380578	OTTHUMP00000022938;OTTHUMP00000076633;OTTHUMP00000022937	NP_001122307;NP_001011658;NP_055378	PF04628	Sedlin_N	Sedlin, N-terminal conserved region	GO:0005783;GO:0005794;GO:0043226;GO:0043227;GO:0043229;GO:0043231;GO:0044424;GO:0044444;GO:0044464;GO:0048471;GO:0005622	endoplasmic reticulum;Golgi apparatus;organelle;membrane-bounded organelle;intracellular organelle;intracellular membrane-bounded organelle;intracellular part;cytoplasmic part;cell part;perinuclear region of cytoplasm;intracellular	GO:0005488;GO:0005515;GO:0008134	binding;protein binding;transcription factor binding	GO:0001501;GO:0006139;GO:0006350;GO:0006355;GO:0006807;GO:0006810;GO:0006888;GO:0008152;GO:0009058;GO:0009059;GO:0009889;GO:0009987;GO:0010468;GO:0010556;GO:0016192;GO:0019219;GO:0019222;GO:0031323;GO:0031326;GO:0032502;GO:0034645;GO:0034960;GO:0034961;GO:0043170;GO:0043283;GO:0043284;GO:0044237;GO:0044238;GO:0044249;GO:0044260;GO:0045449;GO:0046907;GO:0048193;GO:0048731;GO:0048856;GO:0050789;GO:…	skeletal system development;nucleobase, nucleoside, nucleotide and nucleic acid metabolic process;transcription;regulation of transcription, DNA-dependent;nitrogen compound metabolic process;transport;ER to Golgi vesicle-mediated transport	hsa:6399				4	3	3	5	3	3	5	3	3	5	19.5	19.5	19.5	20.374	174	3.3543e-05	1.38135	0.952835	0.47745	0.4593
174	12666			IPI00005129;IPI00059809	1;1	1;1	1;1	FALSE	Secretory carrier-associated membrane protein 1;Putative uncharacterized protein	SCAMP1;SCAMP	Isoform 1 of Secretory carrier-associated membrane protein 1;Putative uncharacterized protein (Fragment)	O15126-1;O15126;A8K2G0;B4DP10;B4E2V7;D6RGV4;Q96AZ4	SCAM1_HUMAN;Q96AZ4_HUMAN	ENST00000339292;ENST00000399194;ENST00000320280		NP_004857	PF04144	SCAMP	SCAMP family	GO:0005802;GO:0010008;GO:0016020;GO:0016021;GO:0031090;GO:0031224;GO:0044422;GO:0044424;GO:0044425;GO:0044431;GO:0044440;GO:0044444;GO:0044446;GO:0044464;GO:0055038	trans-Golgi network;endosome membrane;membrane;integral to membrane;organelle membrane;intrinsic to membrane;organelle part;intracellular part;membrane part;Golgi apparatus part;endosomal part;cytoplasmic part;intracellular organelle part;cell part	GO:0005488;GO:0005515	binding;protein binding	GO:0006810;GO:0006892;GO:0009987;GO:0015031;GO:0016192;GO:0045184;GO:0046907;GO:0048193;GO:0051234;GO:0051649	transport;post-Golgi vesicle-mediated transport;cellular process;protein transport;vesicle-mediated transport;establishment of protein localization;intracellular transport;Golgi vesicle transport;establishment of localization	hsa:9522				2	1	1	2	1	1	2	1	1	2	6.8	6.8	6.8	37.92	338	0.00054691
175	1783;2762;6022;8578			IPI00005158;IPI00334291;IPI00642982	4;4;4	4;4;4	4;4;4	FALSE	Lon protease homolog, mitochondrial;Lon protease-like protein;LONHs;Mitochondrial ATP-dependent protease Lon;Serine protease 15;Lon protease homolog;LONP1 protein	LONP1;PRSS15	Lon protease homolog, mitochondrial;Lon protease homolog;LONP1 protein	P36776;D6W635;B3KPH8;B3KU28;B3KXS5;B4DPX0;Q2VPA0;Q8N8K8;A4VCH6	LONM_HUMAN;B3KPH8_HUMAN;A4VCH6_HUMAN	ENST00000360614;ENST00000358403	OTTHUMP00000077871;OTTHUMP00000077870;OTTHUMP00000077869	NP_004784	PF00004;PF02190;PF05362	AAA;LON;Lon_C	ATPase family associated with various cellular activities (AAA);ATP-dependent protease La (LON) domain;Lon protease (S16) C-terminal proteolytic domain	GO:0009295;GO:0042645;GO:0044422;GO:0044424;GO:0044429;GO:0044444;GO:0044446;GO:0044464;GO:0005739;GO:0043226;GO:0043227;GO:0043229;GO:0043231	nucleoid;mitochondrial nucleoid;organelle part;intracellular part;mitochondrial part;cytoplasmic part;intracellular organelle part;cell part;mitochondrion;organelle;membrane-bounded organelle;intracellular organelle	GO:0000166;GO:0001882;GO:0001883;GO:0003676;GO:0003677;GO:0003723;GO:0003727;GO:0003824;GO:0004175;GO:0004176;GO:0004252;GO:0005488;GO:0005515;GO:0005524;GO:0008233;GO:0008236;GO:0010843;GO:0016462;GO:0016787;GO:0016817;GO:0016818;GO:0016887;GO:0017076;GO:0017111;GO:0017171;GO:0019899;GO:0030554;GO:0032553;GO:0032555;GO:0032559;GO:0042623;GO:0043531;GO:0043565;GO:0043566;GO:0051880;GO:0070011;GO:…	nucleotide binding;nucleoside binding;purine nucleoside binding;nucleic acid binding;DNA binding;RNA binding;single-stranded RNA binding;catalytic activity;endopeptidase activity;ATP-dependent peptidase activity;serine-type endopeptidase activity;binding	GO:0001666;GO:0006139;GO:0006259;GO:0006461;GO:0006508;GO:0006807;GO:0006950;GO:0006979;GO:0008152;GO:0009056;GO:0009057;GO:0009987;GO:0010926;GO:0016043;GO:0019538;GO:0019941;GO:0022607;GO:0030163;GO:0032042;GO:0033554;GO:0034599;GO:0034960;GO:0034962;GO:0042221;GO:0043170;GO:0043283;GO:0043285;GO:0043632;GO:0043933;GO:0044237;GO:0044238;GO:0044248;GO:0044257;GO:0044260;GO:0044265;GO:0044267;GO:…	response to hypoxia;nucleobase, nucleoside, nucleotide and nucleic acid metabolic process;DNA metabolic process;protein complex assembly;proteolysis;nitrogen compound metabolic process;response to stress;response to oxidative stress;metabolic process	hsa:9361			K08675	3	4	4	4	4	4	4	4	4	4	5.3	5.3	5.3	106.49	959	6.6017e-15	1.62146	1.14073	0.358	0.38964
176	1413;1951;2921;5157;5327;5371;5379;6078;7243			IPI00470573;IPI00005159;IPI00909247	9;9;6	9;9;6	6;6;5	FALSE	cDNA FLJ51656, highly similar to Actin-like protein 2;Actin-related protein 2;Actin-like protein 2;cDNA FLJ51655, highly similar to Actin-like protein 2	ACTR2;ARP2	actin-related protein 2 isoform a;Actin-related protein 2;cDNA FLJ51655, highly similar to Actin-like protein 2	B4DHK9;P61160;D6W5F4;Q8IY98;B4DWQ5	B4DHK9_HUMAN;ARP2_HUMAN;B4DWQ5_HUMAN	ENST00000377982;ENST00000409926;ENST00000260641	OTTHUMP00000202270;OTTHUMP00000159937	NP_001005386;NP_005713	PF00022	Actin	Actin	GO:0005737;GO:0005885;GO:0032991;GO:0042995;GO:0043234;GO:0044422;GO:0044424;GO:0044430;GO:0044446;GO:0044464	cytoplasm;Arp2/3 protein complex;macromolecular complex;cell projection;protein complex;organelle part;intracellular part;cytoskeletal part;intracellular organelle part;cell part	GO:0005488;GO:0005515;GO:0000166;GO:0001882;GO:0001883;GO:0003779;GO:0005524;GO:0008092;GO:0017076;GO:0030554;GO:0032553;GO:0032555;GO:0032559	binding;protein binding;nucleotide binding;nucleoside binding;purine nucleoside binding;actin binding;ATP binding;cytoskeletal protein binding;purine nucleotide binding;adenyl nucleotide binding;ribonucleotide binding;purine ribonucleotide binding	GO:0006928;GO:0009987	cell motion;cellular process					3	9	9	15	9	9	15	6	6	10	31.6	31.6	22.6	45.376	399	1.4776e-202	1.7786	1.33269	0.23684	0.26059
177	1110;1347;9949;11686			IPI00005160;IPI00737530;IPI00927418;IPI00333068;IPI00909730;IPI00926706;IPI00925033;IPI00924615;IPI00927612;IPI00927861;IPI00927206;IPI00925248;IPI00925800;IPI00924861	4;3;2;1;1;1;1;1;1;1;1;1;1;1	4;3;2;1;1;1;1;1;1;1;1;1;1;1	4;3;2;1;1;1;1;1;1;1;1;1;1;1	FALSE	Actin-related protein 2/3 complex subunit 1B;Arp2/3 complex 41 kDa subunit;p41-ARC	ARPC1B;ARC41	Actin-related protein 2/3 complex subunit 1B;similar to actin related protein 2/3 complex subunit 1B;25 kDa protein	O15143;A4D275	ARC1B_HUMAN	ENST00000252725	OTTHUMP00000025215;OTTHUMP00000206018;OTTHUMP00000206020;OTTHUMP00000206019	NP_005711;XP_941344	PF00400	WD40	WD domain, G-beta repeat	GO:0005737;GO:0005885;GO:0032991;GO:0043234;GO:0044422;GO:0044424;GO:0044430;GO:0044446;GO:0044464	cytoplasm;Arp2/3 protein complex;macromolecular complex;protein complex;organelle part;intracellular part;cytoskeletal part;intracellular organelle part;cell part	GO:0003779;GO:0005198;GO:0005200;GO:0005488;GO:0005515;GO:0008092	actin binding;structural molecule activity;structural constituent of cytoskeleton;binding;protein binding;cytoskeletal protein binding	GO:0006928;GO:0008064;GO:0009987;GO:0019222;GO:0030832;GO:0030833;GO:0031323;GO:0032268;GO:0032271;GO:0032535;GO:0032956;GO:0032970;GO:0033043;GO:0043254;GO:0044087;GO:0050789;GO:0050794;GO:0051128;GO:0051246;GO:0051493;GO:0060255;GO:0065007;GO:0065008;GO:0080090	cell motion;regulation of actin polymerization or depolymerization;cellular process;regulation of metabolic process;regulation of actin filament length;regulation of actin filament polymerization;regulation of cellular metabolic process	hsa:10095	ko04810	Regulation of actin cytoskeleton	K05757	14	4	4	5	4	4	5	4	4	5	19.1	19.1	19.1	40.949	372	2.5043e-18	1.64406	1.0304	0.44705	0.466
178	1087;2062;2173;2205;2342;2970;2971;3099;3541;5901;9113;9466;13107;14380;14381			IPI00005161;IPI00000477;IPI00927156;IPI00925920;IPI00926315;IPI00925705	15;8;5;5;5;2	15;8;5;5;5;2	15;8;5;5;5;2	FALSE	Actin-related protein 2/3 complex subunit 2;Arp2/3 complex 34 kDa subunit;PNAS-139	ARPC2;ARC34;PRO2446	Actin-related protein 2/3 complex subunit 2;PNAS-139	O15144;Q53R19;Q9BXV5	ARPC2_HUMAN;Q9BXV5_HUMAN	ENST00000295685;ENST00000315717	OTTHUMP00000164144;OTTHUMP00000165866	NP_005722;NP_690601	PF04045	P34-Arc	Arp2/3 complex, 34 kD subunit p34-Arc	GO:0005737;GO:0005885;GO:0032991;GO:0042995;GO:0043234;GO:0044422;GO:0044424;GO:0044430;GO:0044446;GO:0044464;GO:0005856;GO:0043226;GO:0043228;GO:0043229;GO:0043232	cytoplasm;Arp2/3 protein complex;macromolecular complex;cell projection;protein complex;organelle part;intracellular part;cytoskeletal part;intracellular organelle part;cell part;cytoskeleton;organelle;non-membrane-bounded organelle	GO:0003779;GO:0005198;GO:0005200;GO:0005488;GO:0005515;GO:0008092	actin binding;structural molecule activity;structural constituent of cytoskeleton;binding;protein binding;cytoskeletal protein binding	GO:0006928;GO:0009987;GO:0008064;GO:0019222;GO:0030832;GO:0030833;GO:0031323;GO:0032268;GO:0032271;GO:0032535;GO:0032956;GO:0032970;GO:0033043;GO:0043254;GO:0044087;GO:0050789;GO:0050794;GO:0051128;GO:0051246;GO:0051493;GO:0060255;GO:0065007;GO:0065008;GO:0080090	cell motion;cellular process;regulation of actin polymerization or depolymerization;regulation of metabolic process;regulation of actin filament length;regulation of actin filament polymerization;regulation of cellular metabolic process	hsa:10109	ko04810	Regulation of actin cytoskeleton	K05758	6	15	15	27	15	15	27	15	15	27	55	55	55	34.333	300	2.9817e-118	1.06109	0.828157	0.32209	0.31635
179	1355;2207;3243;7757;10091;14245	55	19	IPI00005162;IPI00871870;IPI00911088;IPI00796102;IPI00794982;IPI00797967	6;6;5;4;2;2	6;6;5;4;2;2	6;6;5;4;2;2	FALSE	Actin-related protein 2/3 complex subunit 3;Arp2/3 complex 21 kDa subunit;cDNA FLJ51245, highly similar to Actin-related protein 2/3 complex subunit 3	ARPC3;ARC21	Actin-related protein 2/3 complex subunit 3;21 kDa protein;cDNA FLJ51245, highly similar to Actin-related protein 2/3 complex subunit 3;Uncharacterized protein	O15145;B2R4D5;Q2LE71;B4DM63;C9JZD1	ARPC3_HUMAN;B4DM63_HUMAN	ENST00000228825;ENST00000392683	OTTHUMP00000166104;OTTHUMP00000169199;OTTHUMP00000166106	NP_005710	PF04062	P21-Arc	ARP2/3 complex ARPC3 (21 kDa) subunit	GO:0005737;GO:0005885;GO:0032991;GO:0042995;GO:0043234;GO:0044422;GO:0044424;GO:0044430;GO:0044446;GO:0044464;GO:0005856;GO:0043226;GO:0043228;GO:0043229;GO:0043232	cytoplasm;Arp2/3 protein complex;macromolecular complex;cell projection;protein complex;organelle part;intracellular part;cytoskeletal part;intracellular organelle part;cell part;cytoskeleton;organelle;non-membrane-bounded organelle	GO:0003779;GO:0005198;GO:0005200;GO:0005488;GO:0005515;GO:0008092	actin binding;structural molecule activity;structural constituent of cytoskeleton;binding;protein binding;cytoskeletal protein binding	GO:0006928;GO:0008064;GO:0009987;GO:0019222;GO:0030832;GO:0030833;GO:0031323;GO:0032268;GO:0032271;GO:0032535;GO:0032956;GO:0032970;GO:0033043;GO:0043254;GO:0044087;GO:0050789;GO:0050794;GO:0051128;GO:0051246;GO:0051493;GO:0060255;GO:0065007;GO:0065008;GO:0080090	cell motion;regulation of actin polymerization or depolymerization;cellular process;regulation of metabolic process;regulation of actin filament length;regulation of actin filament polymerization;regulation of cellular metabolic process	hsa:10094	ko04810	Regulation of actin cytoskeleton	K05756	6	6	7	12	6	7	12	6	7	12	30.3	30.3	30.3	20.546	178	3.5601e-71	1.73828	1.34711	0.22938	0.18896
180	2404;5480;5896;14070			IPI00005181;IPI00946274;IPI00797396;IPI00789500;IPI00790091;IPI00947520;IPI00946454	4;4;4;3;2;2;2	4;4;4;3;2;2;2	4;4;4;3;2;2;2	FALSE	Phospholipid scramblase 1;Ca(2+)-dependent phospholipid scramblase 1;Erythrocyte phospholipid scramblase;MmTRA1b;cDNA FLJ57588, highly similar to Phospholipid scramblase 1	PLSCR1	Phospholipid scramblase 1;Uncharacterized protein;cDNA FLJ57588, highly similar to Phospholipid scramblase 1;Uncharacterized protein;Uncharacterized protein;Uncharacterized protein;Protein	O15162;C9J7K9;B4DTE8;C9J0H3;C9JE06;C9J9P4	PLS1_HUMAN;B4DTE8_HUMAN	ENST00000342435	OTTHUMP00000173134;OTTHUMP00000173139;OTTHUMP00000173136;OTTHUMP00000173135	NP_066928	PF03803	Scramblase	Scramblase	GO:0005886;GO:0016020;GO:0016021;GO:0031224;GO:0044425;GO:0044464	plasma membrane;membrane;integral to membrane;intrinsic to membrane;membrane part;cell part	GO:0005215;GO:0005319;GO:0005488;GO:0005509;GO:0005515;GO:0005548;GO:0017124;GO:0017128;GO:0019904;GO:0022892;GO:0043167;GO:0043169;GO:0046872	transporter activity;lipid transporter activity;binding;calcium ion binding;protein binding;phospholipid transporter activity;SH3 domain binding;phospholipid scramblase activity;protein domain specific binding;substrate-specific transporter activity	GO:0001775;GO:0007009;GO:0009607;GO:0009615;GO:0009987;GO:0016043;GO:0016044;GO:0017121;GO:0030168;GO:0050896;GO:0051704;GO:0051707	cell activation;plasma membrane organization;response to biotic stimulus;response to virus;cellular process;cellular component organization;membrane organization;phospholipid scrambling;platelet activation;response to stimulus;multi-organism process	hsa:5359				7	4	4	6	4	4	6	4	4	6	17.9	17.9	17.9	35.049	318	2.2556e-125	1.61486	1.28931	0.26061	0.2816
181	6158;7415;8318			IPI00005194;IPI00790324;IPI00643653;IPI00943228	3;3;3;1	3;3;3;1	3;3;3;1	FALSE	Ubiquitin domain-containing protein UBFD1;Ubiquitin-binding protein homolog;cDNA FLJ35377 fis, clone SKMUS2004908, highly similar to Homo sapiens ubiquitin family domain containing 1 (UBFD1), mRNA;Putative uncharacterized protein UBFD1;cDNA FLJ42145 fis, clone TESTI4000228, highly similar to Mus musculus ubiquitin family domain containing 1 (Ubfd1), mRNA	UBFD1;UBPH	Ubiquitin domain-containing protein UBFD1;ubiquitin domain-containing protein UBFD1;cDNA FLJ42145 fis, clone TESTI4000228, highly similar to Mus musculus ubiquitin family domain containing 1 (Ubfd1), mRNA	O14562;D3DWF2;A8MW58;B3KW52	UBFD1_HUMAN;A8MW58_HUMAN;B3KW52_HUMAN	ENST00000219638;ENST00000395878	OTTHUMP00000081645;OTTHUMP00000159076;OTTHUMP00000081646	NP_061989	PF00240	ubiquitin	Ubiquitin family					GO:0006464;GO:0008152;GO:0009987;GO:0019538;GO:0034960;GO:0043170;GO:0043283;GO:0043412;GO:0044237;GO:0044238;GO:0044260;GO:0044267	protein modification process;metabolic process;cellular process;protein metabolic process;cellular biopolymer metabolic process;macromolecule metabolic process;biopolymer metabolic process;biopolymer modification;cellular metabolic process	hsa:56061				4	3	3	4	3	3	4	3	3	4	7.7	7.7	7.7	56.895	533	4.6287e-70	0.94518	0.710429	0.18272	0.16233
182	977;5027;6066;6092;6178;6833;7300;9892;10423;10689;13233;13351;13515;14139			IPI00005198;IPI00641665;IPI00643578	14;6;5	14;6;5	14;6;5	FALSE	Interleukin enhancer-binding factor 2;Nuclear factor of activated T-cells 45 kDa	ILF2;NF45;PRO3063	Interleukin enhancer-binding factor 2	Q12905;B4DY09;Q53FG3	ILF2_HUMAN	ENST00000361891;ENST00000368684	OTTHUMP00000035158	NP_004506	PF07528	DZF	DZF	GO:0005730;GO:0043226;GO:0043228;GO:0043229;GO:0043232;GO:0044422;GO:0044424;GO:0044428;GO:0044446;GO:0044464	nucleolus;organelle;non-membrane-bounded organelle;intracellular organelle;intracellular non-membrane-bounded organelle;organelle part;intracellular part;nuclear part;intracellular organelle part;cell part	GO:0003676;GO:0003677;GO:0003702;GO:0003723;GO:0003725;GO:0005488;GO:0005515;GO:0030528	nucleic acid binding;DNA binding;RNA polymerase II transcription factor activity;RNA binding;double-stranded RNA binding;binding;protein binding;transcription regulator activity	GO:0006139;GO:0006350;GO:0006355;GO:0006807;GO:0008152;GO:0009058;GO:0009059;GO:0009889;GO:0009891;GO:0009893;GO:0009987;GO:0010468;GO:0010556;GO:0010557;GO:0010604;GO:0010628;GO:0019219;GO:0019222;GO:0031323;GO:0031325;GO:0031326;GO:0031328;GO:0034645;GO:0034960;GO:0034961;GO:0043170;GO:0043283;GO:0043284;GO:0044237;GO:0044238;GO:0044249;GO:0044260;GO:0045449;GO:0045893;GO:0045935;GO:0045941;GO:…	nucleobase, nucleoside, nucleotide and nucleic acid metabolic process;transcription;regulation of transcription, DNA-dependent;nitrogen compound metabolic process;metabolic process;biosynthetic process;macromolecule biosynthetic process	hsa:3608				3	14	14	26	14	14	26	14	14	26	49.7	49.7	49.7	43.062	390	0	1.5002	1.11854	0.37476	0.34475
183	1532;1622;1660;4109;4641;4642;4670;6071;10626			IPI00005202	9	9	8	FALSE	Membrane-associated progesterone receptor component 2;Progesterone membrane-binding protein;Steroid receptor protein DG6	PGRMC2;DG6;PMBP	progesterone receptor membrane component 2	O15173;D3DNX8	PGRC2_HUMAN	ENST00000296425;ENST00000394276	OTTHUMP00000164481	NP_006311	PF00173	Cyt-b5	Cytochrome b5-like Heme/Steroid binding domain	GO:0016021;GO:0031224;GO:0044425;GO:0044464	integral to membrane;intrinsic to membrane;membrane part;cell part	GO:0003707;GO:0004871;GO:0004872;GO:0004879;GO:0005488;GO:0005496;GO:0005506;GO:0008289;GO:0020037;GO:0043167;GO:0043169;GO:0046872;GO:0046906;GO:0046914;GO:0060089	steroid hormone receptor activity;signal transducer activity;receptor activity;ligand-dependent nuclear receptor activity;binding;steroid binding;iron ion binding;lipid binding;heme binding;ion binding;cation binding;metal ion binding;tetrapyrrole binding			hsa:10424				1	9	9	17	9	9	17	8	8	15	32.8	32.8	32.8	26.17	247	6.0459e-117	1.20163	0.893017	0.40369	0.41809
184	120;7651			IPI00005218	2	2	2	FALSE	Molybdenum cofactor synthesis protein 2B;Molybdenum cofactor synthesis protein 2 large subunit;Molybdopterin-synthase large subunit;MOCO1-B	MOCS2;MCBPE;MOCO1	Molybdopterin synthase catalytic subunit	O96007	MOC2B_HUMAN	ENST00000338412;ENST00000361377;ENST00000396954	OTTHUMP00000122459	NP_004522	PF02391	MoaE	MoaE protein	GO:0005829;GO:0019008;GO:0032991;GO:0043234;GO:0044424;GO:0044444;GO:0044464	cytosol;molybdopterin synthase complex;macromolecular complex;protein complex;intracellular part;cytoplasmic part;cell part	GO:0003824;GO:0030366	catalytic activity;Mo-molybdopterin synthase activity	GO:0006725;GO:0006732;GO:0006777;GO:0006807;GO:0008152;GO:0009058;GO:0009108;GO:0009987;GO:0018130;GO:0019438;GO:0019720;GO:0032324;GO:0034641;GO:0042558;GO:0042559;GO:0043545;GO:0044237;GO:0044249;GO:0044271;GO:0046483;GO:0051186;GO:0051188;GO:0051189	cellular aromatic compound metabolic process;coenzyme metabolic process;Mo-molybdopterin cofactor biosynthetic process;nitrogen compound metabolic process;metabolic process;biosynthetic process;coenzyme biosynthetic process;cellular process	hsa:4338				1	2	2	3	2	2	3	2	2	3	18.6	18.6	18.6	20.944	188	2.1872e-37	1.46222	1.1483	0.35241	0.3844
185	193;10805			IPI00005474	2	2	2	FALSE	Phospholysine phosphohistidine inorganic pyrophosphate phosphatase	LHPP	Phospholysine phosphohistidine inorganic pyrophosphate phosphatase	Q9H008;B3KP20	LHPP_HUMAN	ENST00000368842	OTTHUMP00000020691	NP_071409	PF00702	Hydrolase	haloacid dehalogenase-like hydrolase	GO:0005634;GO:0005739;GO:0043226;GO:0043227;GO:0043229;GO:0043231;GO:0044424;GO:0044444;GO:0044464	nucleus;mitochondrion;organelle;membrane-bounded organelle;intracellular organelle;intracellular membrane-bounded organelle;intracellular part;cytoplasmic part;cell part	GO:0003824;GO:0004427;GO:0016462;GO:0016787;GO:0016817;GO:0016818	catalytic activity;inorganic diphosphatase activity;pyrophosphatase activity;hydrolase activity;hydrolase activity, acting on acid anhydrides;hydrolase activity, acting on acid anhydrides, in phosphorus-containing anhydrides	GO:0008152	metabolic process					1	2	2	4	2	2	4	2	2	4	18.5	18.5	18.5	29.165	270	0.0087506	1.12435	0.888336	0.39775	0.396
186	8645;10855			IPI00005490;IPI00514951;IPI00012313;IPI00922172;IPI00965013	2;1;1;1;1	2;1;1;1;1	2;1;1;1;1	FALSE	Golgi phosphoprotein 3;Coat protein GPP34;Golgi phosphoprotein 3-like;GPP34-related protein;cDNA FLJ57598, highly similar to Homo sapiens golgi phosphoprotein 3-like (GOLPH3L), mRNA	GOLPH3;GPP34;GOLPH3L;RP11-54A4.7-002;GPP34R	Golgi phosphoprotein 3;Golgi phosphoprotein 3-like;Golgi phosphoprotein 3-like;cDNA FLJ57598, highly similar to Homo sapiens golgi phosphoprotein 3-like (GOLPH3L), mRNA;Uncharacterized protein	Q9H4A6;B3KQ71;B3KQJ9;B3KS18;B4DDX1;B4DWL6;Q5T5I6;Q9H4A5;B7Z6N3;D6REM1	GOLP3_HUMAN;Q5T5I6_HUMAN;GLP3L_HUMAN;B7Z6N3_HUMAN	ENST00000265070;ENST00000369003;ENST00000271732	OTTHUMP00000115847;OTTHUMP00000032941;OTTHUMP00000032940	NP_071413;NP_060648	PF05719	GPP34	Golgi phosphoprotein 3 (GPP34)	GO:0000139;GO:0016020;GO:0031090;GO:0032580;GO:0044422;GO:0044424;GO:0044431;GO:0044444;GO:0044446;GO:0044464	Golgi membrane;membrane;organelle membrane;Golgi cisterna membrane;organelle part;intracellular part;Golgi apparatus part;cytoplasmic part;intracellular organelle part;cell part					hsa:64083;hsa:55204				5	2	2	2	2	2	2	2	2	2	9.4	9.4	9.4	33.81	298	2.6823e-31
187	12284			IPI00005492	1	1	1	FALSE	WD repeat-containing protein 5;BMP2-induced 3-kb gene protein	WDR5;BIG3	WD repeat-containing protein 5	P61964	WDR5_HUMAN	ENST00000358625	OTTHUMP00000162494	NP_060058;NP_438172	PF00400	WD40	WD domain, G-beta repeat	GO:0005634;GO:0043226;GO:0043227;GO:0043229;GO:0043231;GO:0044424;GO:0044464	nucleus;organelle;membrane-bounded organelle;intracellular organelle;intracellular membrane-bounded organelle;intracellular part;cell part	GO:0005488;GO:0005515	binding;protein binding			hsa:11091				1	1	1	1	1	1	1	1	1	1	4.2	4.2	4.2	36.588	334	0.0010678	2.09877	1.57741	0.13593	0.17107
188	6256;6893;8712;10072			IPI00005537;IPI00386010	4;1	4;1	4;1	FALSE	39S ribosomal protein L12, mitochondrial;5c5-2	MRPL12;RPML12	cDNA FLJ60124, highly similar to Mitochondrial dicarboxylate carrier	P52815;B4DLN1;Q96Q74	RM12_HUMAN	ENST00000333676	OTTHUMP00000183333	NP_002940	PF00542;PF00153	Ribosomal_L12;Mito_carr	Ribosomal protein L7/L12 C-terminal domain;Mitochondrial carrier protein	GO:0000315;GO:0005762;GO:0015934;GO:0030529;GO:0032991;GO:0033279;GO:0044422;GO:0044424;GO:0044429;GO:0044444;GO:0044446;GO:0044464	organellar large ribosomal subunit;mitochondrial large ribosomal subunit;large ribosomal subunit;ribonucleoprotein complex;macromolecular complex;ribosomal subunit;organelle part;intracellular part;mitochondrial part;cytoplasmic part	GO:0003676;GO:0003723;GO:0003735;GO:0005198;GO:0005488;GO:0005515	nucleic acid binding;RNA binding;structural constituent of ribosome;structural molecule activity;binding;protein binding	GO:0006139;GO:0006350;GO:0006351;GO:0006355;GO:0006390;GO:0006412;GO:0006807;GO:0006996;GO:0007005;GO:0008152;GO:0009058;GO:0009059;GO:0009889;GO:0009891;GO:0009893;GO:0009987;GO:0010468;GO:0010556;GO:0010557;GO:0010604;GO:0010628;GO:0016043;GO:0016070;GO:0019219;GO:0019222;GO:0019538;GO:0031323;GO:0031325;GO:0031326;GO:0031328;GO:0032774;GO:0034645;GO:0034960;GO:0034961;GO:0043170;GO:0043283;GO:…	nucleobase, nucleoside, nucleotide and nucleic acid metabolic process;transcription;transcription, DNA-dependent;regulation of transcription, DNA-dependent;transcription from mitochondrial promoter;translation;nitrogen compound metabolic process	hsa:6182				2	4	4	7	4	4	7	4	4	7	12.9	12.9	12.9	48.099	442	1.28e-67	1.04715	0.772141	0.25327	0.25295
189	11792;13803			IPI00005585	2	2	2	FALSE	Tax1-binding protein 3;Tax interaction protein 1;Glutaminase-interacting protein 3	TAX1BP3;TIP1	Tax1-binding protein 3	O14907;D3DTJ6	TX1B3_HUMAN	ENST00000225525	OTTHUMP00000115871;OTTHUMP00000183031	NP_055419	PF00595	PDZ	PDZ domain (Also known as DHR or GLGF)	GO:0005634;GO:0005737;GO:0043226;GO:0043227;GO:0043229;GO:0043231;GO:0044424;GO:0044464	nucleus;cytoplasm;organelle;membrane-bounded organelle;intracellular organelle;intracellular membrane-bounded organelle;intracellular part;cell part			GO:0007154;GO:0007165;GO:0007166;GO:0007242;GO:0007264;GO:0007265;GO:0007266;GO:0009966;GO:0009968;GO:0009987;GO:0010646;GO:0010648;GO:0016055;GO:0030111;GO:0030178;GO:0048519;GO:0048523;GO:0050789;GO:0050794;GO:0065007	cell communication;signal transduction;cell surface receptor linked signal transduction;intracellular signaling cascade;small GTPase mediated signal transduction;Ras protein signal transduction;Rho protein signal transduction	hsa:30851				1	2	2	4	2	2	4	2	2	4	25	25	25	13.735	124	1.6703e-35	0.960615	0.720669	0.19386	0.18867
190	309;310;1862;4457;13612;14142			IPI00005613;IPI00619914;IPI00871981;IPI00102851;IPI00872091;IPI00946935;IPI00457142;IPI00619942	6;6;4;4;4;4;2;2	6;6;4;4;4;4;2;2	6;6;4;4;4;4;2;2	FALSE	Splicing factor U2AF 35 kDa subunit;U2 auxiliary factor 35 kDa subunit;U2 snRNP auxiliary factor small subunit;Putative uncharacterized protein DKFZp313J1712;Splicing factor U2AF 26 kDa subunit;U2 auxiliary factor 26;U2 small nuclear RNA auxiliary factor 1-like protein 4;U2(RNU2) small nuclear RNA auxiliary factor 1-like protein 3	U2AF1;U2AF35;U2AFBP;DKFZp313J1712;U2AF1L4;U2AF1-RS3;U2AF1L3	Splicing factor U2AF 35 kDa subunit;splicing factor U2AF 35 kDa subunit isoform b;Isoform 1 of Splicing factor U2AF 26 kDa subunit;Isoform 2 of Splicing factor U2AF 26 kDa subunit;Isoform 3 of Splicing factor U2AF 26 kDa subunit;9 kDa protein	Q01081;B5BU08;Q7Z780;Q69YM7;Q701P4;Q8WU68-1;Q8WU68;Q8WU68-2;Q8WU68-3	U2AF1_HUMAN;Q69YM7_HUMAN;U2AF4_HUMAN	ENST00000291552;ENST00000380276;ENST00000292879;ENST00000378975	OTTHUMP00000109423;OTTHUMP00000109424;OTTHUMP00000077310	NP_006749;NP_001020374;NP_659424;NP_001035515	PF00076;PF00642	RRM_1;zf-CCCH	RNA recognition motif. (a.k.a. RRM, RBD, or RNP domain);Zinc finger C-x8-C-x5-C-x3-H type (and similar)	GO:0005681;GO:0015030;GO:0016604;GO:0030529;GO:0032991;GO:0044422;GO:0044424;GO:0044428;GO:0044446;GO:0044451;GO:0044464;GO:0005634;GO:0043226;GO:0043227;GO:0043229;GO:0043231;GO:0016607	spliceosomal complex;Cajal body;nuclear body;ribonucleoprotein complex;macromolecular complex;organelle part;intracellular part;nuclear part;intracellular organelle part;nucleoplasm part;cell part;nucleus;organelle;membrane-bounded organelle	GO:0000166;GO:0003676;GO:0003723;GO:0005488;GO:0008270;GO:0043167;GO:0043169;GO:0046872;GO:0046914	nucleotide binding;nucleic acid binding;RNA binding;binding;zinc ion binding;ion binding;cation binding;metal ion binding;transition metal ion binding	GO:0000375;GO:0000377;GO:0000398;GO:0006139;GO:0006396;GO:0006397;GO:0006807;GO:0008152;GO:0008380;GO:0009987;GO:0016070;GO:0016071;GO:0034960;GO:0043170;GO:0043283;GO:0044237;GO:0044238;GO:0044260	RNA splicing, via transesterification reactions;RNA splicing, via transesterification reactions with bulged adenosine as nucleophile;nuclear mRNA splicing, via spliceosome;nucleobase, nucleoside, nucleotide and nucleic acid metabolic process	hsa:7307;hsa:199746				8	6	6	10	6	6	10	6	6	10	22.5	22.5	22.5	27.872	240	2.688e-57	0.981451	0.779666	0.26231	0.26281
191	2297;2753;3159;3285;4799;5417;5600;7775;8162;8331;8677;8799;10111;11514;12481;12845;13554			IPI00005614;IPI00328230;IPI00333015	17;16;16	17;16;16	16;15;15	FALSE	Spectrin beta chain, brain 1;Spectrin, non-erythroid beta chain 1;Beta-II spectrin;Fodrin beta chain	SPTBN1;SPTB2	Isoform Long of Spectrin beta chain, brain 1;Isoform Short of Spectrin beta chain, brain 1;Isoform 2 of Spectrin beta chain, brain 1	Q01082-1;Q01082;B2ZZ89;B4DIF8;D6W5C0;Q01082-2;Q53RC4;Q01082-3;Q8WYB3	SPTB2_HUMAN	ENST00000333896;ENST00000356805;ENST00000389980	OTTHUMP00000165176;OTTHUMP00000165177;OTTHUMP00000165178	NP_003119;NP_842565	PF00307;PF00169;PF00435	CH;PH;Spectrin	Calponin homology (CH) domain;PH domain;Spectrin repeat	GO:0005730;GO:0005886;GO:0008091;GO:0016020;GO:0031430;GO:0043226;GO:0043228;GO:0043229;GO:0043232;GO:0044422;GO:0044424;GO:0044428;GO:0044430;GO:0044444;GO:0044446;GO:0044448;GO:0044449;GO:0044464	nucleolus;plasma membrane;spectrin;membrane;M band;organelle;non-membrane-bounded organelle;intracellular organelle;intracellular non-membrane-bounded organelle;organelle part;intracellular part;nuclear part;cytoskeletal part;cytoplasmic part	GO:0003779;GO:0005198;GO:0005200;GO:0005488;GO:0005515;GO:0005516;GO:0008092	actin binding;structural molecule activity;structural constituent of cytoskeleton;binding;protein binding;calmodulin binding;cytoskeletal protein binding	GO:0008064;GO:0009892;GO:0010605;GO:0010639;GO:0019222;GO:0030832;GO:0030833;GO:0030834;GO:0030835;GO:0030837;GO:0031323;GO:0031324;GO:0031333;GO:0032268;GO:0032269;GO:0032271;GO:0032272;GO:0032535;GO:0032956;GO:0032970;GO:0033043;GO:0043242;GO:0043244;GO:0043254;GO:0044087;GO:0048519;GO:0048523;GO:0050789;GO:0050794;GO:0051016;GO:0051128;GO:0051129;GO:0051246;GO:0051248;GO:0051493;GO:0051494;GO:…	regulation of actin polymerization or depolymerization;negative regulation of metabolic process;negative regulation of macromolecule metabolic process;negative regulation of organelle organization;regulation of metabolic process	hsa:6711			K06115	3	17	17	25	17	17	25	16	16	23	10.6	10.6	10	274.61	2364	2.1936e-223	1.22519	0.893256	0.40397	0.4184
192	5180;7248;10489			IPI00644708;IPI00005615;IPI00647436;IPI00940524;IPI00291398;IPI00926358;IPI00333996;IPI00927286	3;3;3;2;1;1;1;1	3;3;3;2;1;1;1;1	3;3;3;2;1;1;1;1	FALSE	cDNA FLJ75459;Nucleolysin TIAR;TIA-1-related protein;Putative uncharacterized protein TIAL1	TIAL1	nucleolysin TIAR isoform 2;Nucleolysin TIAR;TIA1 cytotoxic granule-associated RNA binding protein-like 1, isoform CRA_a;15 kDa protein	A8K4L9;A8K5C4;Q01085;Q2TSD2;Q49AS9;A6NJN8;B4DHS3;O15187;Q59G49	A8K4L9_HUMAN;TIAR_HUMAN;A6NJN8_HUMAN	ENST00000369093;ENST00000369092;ENST00000369087	OTTHUMP00000020602;OTTHUMP00000020605;OTTHUMP00000020601;OTTHUMP00000020606	NP_001029097;NP_003243	PF00076	RRM_1	RNA recognition motif. (a.k.a. RRM, RBD, or RNP domain)	GO:0000323;GO:0005764;GO:0005773;GO:0043226;GO:0043227;GO:0043229;GO:0043231;GO:0044424;GO:0044444;GO:0044464	lytic vacuole;lysosome;vacuole;organelle;membrane-bounded organelle;intracellular organelle;intracellular membrane-bounded organelle;intracellular part;cytoplasmic part;cell part	GO:0000166;GO:0003676;GO:0005488;GO:0003702;GO:0003723;GO:0030528	nucleotide binding;nucleic acid binding;binding;RNA polymerase II transcription factor activity;RNA binding;transcription regulator activity	GO:0006355;GO:0006357;GO:0006915;GO:0006917;GO:0006950;GO:0006952;GO:0008219;GO:0009889;GO:0009987;GO:0010468;GO:0010556;GO:0010941;GO:0010942;GO:0012501;GO:0012502;GO:0016265;GO:0019219;GO:0019222;GO:0031323;GO:0031326;GO:0042981;GO:0043065;GO:0043067;GO:0043068;GO:0045449;GO:0048518;GO:0048522;GO:0050789;GO:0050793;GO:0050794;GO:0050896;GO:0051094;GO:0051171;GO:0051252;GO:0060255;GO:0065007;GO:…	regulation of transcription, DNA-dependent;regulation of transcription from RNA polymerase II promoter;apoptosis;induction of apoptosis;response to stress;defense response;cell death;regulation of biosynthetic process;cellular process	hsa:7073				8	3	3	5	3	3	5	3	3	5	10.5	10.5	10.5	43.448	392	2.5387e-19	0.899119	0.668271	0.13965	0.12221
193	6009;10973			IPI00005648;IPI00646058;IPI00300631;IPI00942963;IPI00925702;IPI00872777;IPI00942551	2;2;2;2;2;2;2	2;2;2;2;2;2;2	2;2;2;2;2;2;2	FALSE	Scaffold attachment factor B2;SAFB protein;Scaffold attachment factor B;Scaffold attachment factor B1;SAB-B1;SAF-B;HSP27 estrogen response element-TATA box-binding protein;cDNA FLJ54745, highly similar to Scaffold attachment factor B;cDNA FLJ59523, highly similar to Scaffold attachment factor B;Putative uncharacterized protein SAFB2	SAFB2;KIAA0138;SAFB;HAP;HET;SAFB1	Scaffold attachment factor B2;Scaffold attachment factor B;Scaffold attachment factor B1;cDNA FLJ54745, highly similar to Scaffold attachment factor B;cDNA FLJ59523, highly similar to Scaffold attachment factor B;Uncharacterized protein;Uncharacterized pro	Q14151;A0PJ47;A0AV56;A8K329;B7Z1C7;B7Z2F6;B7Z5X3;B7ZLP6;Q15424;B7Z959;B7ZLP5;Q68DW3;B7Z5B6;B7Z2Z1;A8MXT5;B4DU53;C9JPX0	SAFB2_HUMAN;A0AV56_HUMAN;SAFB1_HUMAN;B7Z5B6_HUMAN;B7Z2Z1_HUMAN;A8MXT5_HUMAN	ENST00000252542;ENST00000292123;ENST00000394625	OTTHUMP00000078008;OTTHUMP00000078007;OTTHUMP00000078006	NP_055464;NP_002958	PF00076;PF02037	RRM_1;SAP	RNA recognition motif. (a.k.a. RRM, RBD, or RNP domain);SAP domain	GO:0005634;GO:0005737;GO:0043226;GO:0043227;GO:0043229;GO:0043231;GO:0044424;GO:0044464	nucleus;cytoplasm;organelle;membrane-bounded organelle;intracellular organelle;intracellular membrane-bounded organelle;intracellular part;cell part	GO:0000166;GO:0003676;GO:0003677;GO:0003723;GO:0005488;GO:0003690;GO:0005515;GO:0043566	nucleotide binding;nucleic acid binding;DNA binding;RNA binding;binding;double-stranded DNA binding;protein binding;structure-specific DNA binding	GO:0006139;GO:0006350;GO:0006355;GO:0006807;GO:0008152;GO:0009058;GO:0009059;GO:0009889;GO:0009987;GO:0010468;GO:0010556;GO:0019219;GO:0019222;GO:0031323;GO:0031326;GO:0034645;GO:0034960;GO:0034961;GO:0043170;GO:0043283;GO:0043284;GO:0044237;GO:0044238;GO:0044249;GO:0044260;GO:0045449;GO:0050789;GO:0050794;GO:0051171;GO:0051252;GO:0060255;GO:0065007;GO:0080090;GO:0006325;GO:0006996;GO:0016043;GO:…	nucleobase, nucleoside, nucleotide and nucleic acid metabolic process;transcription;regulation of transcription, DNA-dependent;nitrogen compound metabolic process;metabolic process;biosynthetic process;macromolecule biosynthetic process	hsa:9667;hsa:6294				7	2	2	3	2	2	3	2	2	3	3.8	3.8	3.8	107.47	953	7.5594e-24	1.31829	0.937647	0.45903	0.43143
194	2569;3244;7990;10314;10662			IPI00005657;IPI00639894	5;3	5;3	5;3	FALSE	Prefoldin subunit 6;Protein Ke2	PFDN6;HKE2;PFD6;DADB-159G18.5-007;DAMC-227D19.11-007;DAQB-193B15.2-007;XXbac-BCX165D10.2-006;XXbac-BPG185D15.3-007	Prefoldin subunit 6;Prefoldin subunit 6	O15212;Q5STK2;A2AB88	PFD6_HUMAN;A2AB88_HUMAN	ENST00000374606;ENST00000374607;ENST00000374610;ENST00000383073;ENST00000383207;ENST00000395131;ENST00000399110;ENST00000399112;ENST00000399383;ENST00000399385;ENST00000395134;ENST00000399115;ENST00000399388	OTTHUMP00000015169;OTTHUMP00000015281;OTTHUMP00000015282;OTTHUMP00000029360;OTTHUMP00000029363;OTTHUMP00000029798;OTTHUMP00000029801;OTTHUMP00000178646;OTTHUMP00000178657;OTTHUMP00000193503;OTTHUMP00000193504;OTTHUMP00000193505;OTTHUMP00000194337;OTTHUMP00000194338;OTTHUMP00000194339;OTTHUMP00000178647;OTTHUMP00000178648;OTTHUMP00000178658;OTTHUMP00000193506;OTTHUMP00000194340	NP_055075	PF01920	Prefoldin_2	Prefoldin subunit	GO:0016272;GO:0032991;GO:0043234;GO:0044424;GO:0044444;GO:0044445;GO:0044464	prefoldin complex;macromolecular complex;protein complex;intracellular part;cytoplasmic part;cytosolic part;cell part	GO:0005488;GO:0005515;GO:0051082;GO:0051087	binding;protein binding;unfolded protein binding;chaperone binding	GO:0006457;GO:0006461;GO:0008152;GO:0009987;GO:0010926;GO:0016043;GO:0019538;GO:0022607;GO:0034621;GO:0034622;GO:0034960;GO:0043170;GO:0043283;GO:0043623;GO:0043933;GO:0044237;GO:0044238;GO:0044260;GO:0044267;GO:0051131;GO:0065003	protein folding;protein complex assembly;metabolic process;cellular process;anatomical structure formation;cellular component organization;protein metabolic process;cellular component assembly;cellular macromolecular complex subunit organization	hsa:10471			K04798	2	5	5	9	5	5	9	5	5	9	45	45	45	14.582	129	9.2321e-41	0.892937	0.654193	0.12645	0.11748
195	8500			IPI00552277;IPI00005658	1;1	1;1	1;1	FALSE	Ubiquitin-like 4A;Ubiquitin-like protein 4A;Ubiquitin-like protein GDX	UBL4A;XX-FW89031B12.1-002;DXS254E;GDX;UBL4	Ubiquitin-like 4A;Ubiquitin-like protein 4A	Q5HY81;P11441	Q5HY81_HUMAN;UBL4A_HUMAN	ENST00000369653;ENST00000369660	OTTHUMP00000015408;OTTHUMP00000015407	NP_055050	PF00240	ubiquitin	Ubiquitin family	GO:0005634;GO:0005737;GO:0043226;GO:0043227;GO:0043229;GO:0043231;GO:0044424;GO:0044464	nucleus;cytoplasm;organelle;membrane-bounded organelle;intracellular organelle;intracellular membrane-bounded organelle;intracellular part;cell part	GO:0003824;GO:0016874;GO:0016879;GO:0016881;GO:0019787	catalytic activity;ligase activity;ligase activity, forming carbon-nitrogen bonds;acid-amino acid ligase activity;small conjugating protein ligase activity	GO:0006464;GO:0008152;GO:0009987;GO:0019538;GO:0034960;GO:0043170;GO:0043283;GO:0043412;GO:0044237;GO:0044238;GO:0044260;GO:0044267	protein modification process;metabolic process;cellular process;protein metabolic process;cellular biopolymer metabolic process;macromolecule metabolic process;biopolymer metabolic process;biopolymer modification;cellular metabolic process	hsa:8266				2	1	1	1	1	1	1	1	1	1	6.1	6.1	6.1	20.569	180	0.0075492
196	207;487;2766;5228;5589;5737;5992;6602;10035;10470;12043;14646			IPI00218187;IPI00005705;IPI00894160	12;12;1	2;2;0	2;2;0	FALSE	Serine/threonine-protein phosphatase PP1-gamma catalytic subunit;Protein phosphatase 1C catalytic subunit	PPP1CC	Isoform Gamma-2 of Serine/threonine-protein phosphatase PP1-gamma catalytic subunit;Isoform Gamma-1 of Serine/threonine-protein phosphatase PP1-gamma catalytic subunit	P36873-2;P36873;P36873-1;B4DNE3;Q9UPN1	PP1G_HUMAN	ENST00000335007;ENST00000340766		NP_002701	PF00149	Metallophos	Calcineurin-like phosphoesterase	GO:0032991;GO:0034708;GO:0035097;GO:0043234;GO:0044422;GO:0044424;GO:0044428;GO:0044446;GO:0044451;GO:0044464	macromolecular complex;methyltransferase complex;histone methyltransferase complex;protein complex;organelle part;intracellular part;nuclear part;intracellular organelle part;nucleoplasm part;cell part	GO:0003824;GO:0004721;GO:0004722;GO:0005488;GO:0005506;GO:0005515;GO:0016787;GO:0016788;GO:0016791;GO:0019899;GO:0019900;GO:0019901;GO:0030145;GO:0042578;GO:0043167;GO:0043169;GO:0046872;GO:0046914	catalytic activity;phosphoprotein phosphatase activity;protein serine/threonine phosphatase activity;binding;iron ion binding;protein binding;hydrolase activity;hydrolase activity, acting on ester bonds;phosphatase activity;enzyme binding;kinase binding	GO:0005975;GO:0005976;GO:0005977;GO:0006073;GO:0006091;GO:0006112;GO:0007049;GO:0008152;GO:0009987;GO:0015980;GO:0034960;GO:0043170;GO:0043283;GO:0044042;GO:0044237;GO:0044238;GO:0044260;GO:0044262;GO:0044264;GO:0051301	carbohydrate metabolic process;polysaccharide metabolic process;glycogen metabolic process;cellular glucan metabolic process;generation of precursor metabolites and energy;energy reserve metabolic process;cell cycle;metabolic process;cellular process	hsa:5501	ko04810;ko04510;ko04270;ko04910;ko04720	Regulation of actin cytoskeleton;Focal adhesion;Vascular smooth muscle contraction;Insulin signaling pathway;Long-term potentiation	K06269	3	12	12	20	2	2	4	2	2	4	43.9	7.1	7.1	38.518	337	2.3409e-211	2.18972	1.50414	0.16086	0.15866
197	12275			IPI00005707	1	1	1	FALSE	C-type mannose receptor 2;Macrophage mannose receptor 2;Urokinase-type plasminogen activator receptor-associated protein;Endocytic receptor 180	MRC2;ENDO180;KIAA0709;UPARAP	C-type mannose receptor 2	Q9UBG0;D3DU08	MRC2_HUMAN	ENST00000303375	OTTHUMP00000181774	NP_006030	PF00040;PF00059;PF00652	fn2;Lectin_C;Ricin_B_lectin	Fibronectin type II domain;Lectin C-type domain;Ricin-type beta-trefoil lectin domain	GO:0016021;GO:0031224;GO:0044425;GO:0044464	integral to membrane;intrinsic to membrane;membrane part;cell part	GO:0004871;GO:0004872;GO:0005488;GO:0005509;GO:0005529;GO:0030246;GO:0043167;GO:0043169;GO:0046872;GO:0060089	signal transducer activity;receptor activity;binding;calcium ion binding;sugar binding;carbohydrate binding;ion binding;cation binding;metal ion binding;molecular transducer activity	GO:0006810;GO:0006897;GO:0009987;GO:0010324;GO:0016043;GO:0016044;GO:0016192;GO:0051234	transport;endocytosis;cellular process;membrane invagination;cellular component organization;membrane organization;vesicle-mediated transport;establishment of localization	hsa:9902			K06560	1	1	1	1	1	1	1	1	1	1	0.9	0.9	0.9	166.65	1479	9.2739e-05	1.64225	1.28637	0.2623	0.29857
198	2598;3406;4163;8022;8380;9456;10553;11590;12206;14277	56;57;58	4;166;168	IPI00005719;IPI00937805;IPI00917079;IPI00922662;IPI00334174;IPI00185217;IPI00790414;IPI00903040;IPI00910170;IPI00419932;IPI00798392;IPI00061114;IPI00073180;IPI00023504;IPI00300562;IPI00032808;IPI00332970;IPI00060801;IPI00394882;IPI00302030;IPI00016373;IPI00877662;IPI00792992;IPI00791421;IPI00790499;IPI00788648;IPI00789993;IPI00956025;IPI00425916;IPI00789395;IPI00922680;IPI00941177;IPI00789827	10;9;8;7;6;5;2;2;1;1;1;1;1;1;1;1;1;1;1;1;1;1;1;1;1;1;1;1;1;1;1;1;1	3;2;3;2;2;2;0;0;0;0;0;0;0;0;0;0;0;0;0;0;0;0;0;0;0;0;0;0;0;0;0;0;0	3;2;3;2;2;2;0;0;0;0;0;0;0;0;0;0;0;0;0;0;0;0;0;0;0;0;0;0;0;0;0;0;0	FALSE	Ras-related protein Rab-1A;YPT1-related protein;cDNA FLJ57768, highly similar to Ras-related protein Rab-1A	RAB1A;RAB1	Isoform 1 of Ras-related protein Rab-1A;23 kDa protein;19 kDa protein;cDNA FLJ57768, highly similar to Ras-related protein Rab-1A;Isoform 2 of Ras-related protein Rab-1A;Isoform 3 of Ras-related protein Rab-1A	P62820-1;P62820;Q5U0I6;B7Z8M7;P62820-2;Q96RD8;P62820-3	RAB1A_HUMAN;B7Z8M7_HUMAN	ENST00000342609;ENST00000356214;ENST00000398529;ENST00000409784	OTTHUMP00000202271;OTTHUMP00000202273;OTTHUMP00000202272;OTTHUMP00000202274	NP_004152;NP_056358	PF00071	Ras	Ras family	GO:0005783;GO:0005794;GO:0043226;GO:0043227;GO:0043229;GO:0043231;GO:0044424;GO:0044444;GO:0044464	endoplasmic reticulum;Golgi apparatus;organelle;membrane-bounded organelle;intracellular organelle;intracellular membrane-bounded organelle;intracellular part;cytoplasmic part;cell part	GO:0000166;GO:0003824;GO:0003924;GO:0005488;GO:0005525;GO:0016462;GO:0016787;GO:0016817;GO:0016818;GO:0017076;GO:0017111;GO:0019001;GO:0032553;GO:0032555;GO:0032561	nucleotide binding;catalytic activity;GTPase activity;binding;GTP binding;pyrophosphatase activity;hydrolase activity;hydrolase activity, acting on acid anhydrides;hydrolase activity, acting on acid anhydrides, in phosphorus-containing anhydrides	GO:0006810;GO:0007154;GO:0007165;GO:0007242;GO:0007264;GO:0009987;GO:0015031;GO:0016192;GO:0045184;GO:0050789;GO:0050794;GO:0051234;GO:0065007	transport;cell communication;signal transduction;intracellular signaling cascade;small GTPase mediated signal transduction;cellular process;protein transport;vesicle-mediated transport;establishment of protein localization;regulation of biological process	hsa:5861			K07874	33	10	12	23	3	5	10	3	5	10	63.9	24.4	24.4	22.677	205	0	1.3018	0.989413	0.4836	0.46755
199	5181;5638;5864;6234;11182;11226			IPI00005724;IPI00925884;IPI00927255;IPI00925235;IPI00924801;IPI00926882	6;6;5;1;1;1	6;6;5;1;1;1	6;6;5;1;1;1	FALSE	LanC-like protein 1;40 kDa erythrocyte membrane protein;p40;LANCL1 protein;cDNA FLJ51489, highly similar to LanC-like protein 1	LANCL1;GPR69A	LanC-like protein 1;LANCL1 protein (Fragment);cDNA FLJ51489, highly similar to LanC-like protein 1	O43813;B2R602;Q53TN2;Q6FHH6;B4DGM7	LANC1_HUMAN;Q6FHH6_HUMAN;B4DGM7_HUMAN	ENST00000233714	OTTHUMP00000163940;OTTHUMP00000206535;OTTHUMP00000206536;OTTHUMP00000206537;OTTHUMP00000206538;OTTHUMP00000209436;OTTHUMP00000206539	NP_001130046;NP_001130047;NP_006046	PF05147	LANC_like	Lanthionine synthetase C-like protein	GO:0005737;GO:0005887;GO:0016021;GO:0031224;GO:0031226;GO:0044424;GO:0044425;GO:0044459;GO:0044464	cytoplasm;integral to plasma membrane;integral to membrane;intrinsic to membrane;intrinsic to plasma membrane;intracellular part;membrane part;plasma membrane part;cell part	GO:0003824;GO:0004871;GO:0004872;GO:0004888;GO:0004930;GO:0005102;GO:0005488;GO:0005515;GO:0050750;GO:0060089;GO:0070325	catalytic activity;signal transducer activity;receptor activity;transmembrane receptor activity;G-protein coupled receptor activity;receptor binding;binding;protein binding;low-density lipoprotein receptor binding;molecular transducer activity	GO:0007154;GO:0007165;GO:0007166;GO:0007186;GO:0009987;GO:0050789;GO:0050794;GO:0065007	cell communication;signal transduction;cell surface receptor linked signal transduction;G-protein coupled receptor protein signaling pathway;cellular process;regulation of biological process;regulation of cellular process;biological regulation	hsa:10314				6	6	6	9	6	6	9	6	6	9	26.6	26.6	26.6	45.283	399	4.1483e-39	2.67687	1.92593	0.060397	0.055054
200	7667;10939;12941			IPI00005728;IPI00154352;IPI00647194;IPI00514229	3;3;3;2	3;3;3;2	3;3;3;2	FALSE	Protein RER1;RER1 retention in endoplasmic reticulum 1 homolog (S. cerevisiae);RER1 retention in endoplasmic reticulum 1 homolog (S. cerevisiae), isoform CRA_b	RER1;RP4-740C4.2-002;hCG_24604;RP4-740C4.2-006;RP4-740C4.2-004	RER1 protein;RER1 retention in endoplasmic reticulum 1 homolog (S. cerevisiae), isoform CRA_b;RER1 retention in endoplasmic reticulum 1 homolog;RER1 retention in endoplasmic reticulum 1 homolog	O15258;Q5T094;Q6IBJ7;Q9P0H9;Q5T091;Q5T092;Q5T093	RER1_HUMAN;Q5T091_HUMAN;Q5T092_HUMAN;Q5T093_HUMAN	ENST00000306256;ENST00000378512;ENST00000378513;ENST00000378518	OTTHUMP00000001502;OTTHUMP00000001503;OTTHUMP00000039099;OTTHUMP00000039098	NP_008964	PF03248	Rer1	Rer1 family	GO:0016021;GO:0030173;GO:0031224;GO:0031228;GO:0031300;GO:0031301;GO:0044422;GO:0044424;GO:0044425;GO:0044431;GO:0044444;GO:0044446;GO:0044464	integral to membrane;integral to Golgi membrane;intrinsic to membrane;intrinsic to Golgi membrane;intrinsic to organelle membrane;integral to organelle membrane;organelle part;intracellular part;membrane part;Golgi apparatus part;cytoplasmic part			GO:0006810;GO:0006890;GO:0009987;GO:0016192;GO:0046907;GO:0048193;GO:0051234;GO:0051649	transport;retrograde vesicle-mediated transport, Golgi to ER;cellular process;vesicle-mediated transport;intracellular transport;Golgi vesicle transport;establishment of localization;establishment of localization in cell	hsa:11079				4	3	4	5	3	4	5	3	4	5	22.4	22.4	22.4	24.817	214	9.5529e-47	2.88201	1.83184	0.07524	0.10543
201	4902;7228;10569;11386			IPI00005737;IPI00399142;IPI00641719;IPI00922295;IPI00922900	4;4;4;3;3	4;4;4;3;3	4;4;4;3;3	FALSE	Surfeit locus protein 4;Surfeit 4;cDNA FLJ53092, moderately similar to Surfeit locus protein 4;cDNA FLJ50656, highly similar to Surfeit locus protein 4;Surfeit 4, isoform CRA_c	SURF4;SURF-4;RP11-244N20.4-002;hCG_28148	Isoform 1 of Surfeit locus protein 4;Surfeit 4;Surfeit 4;cDNA FLJ53092, moderately similar to Surfeit locus protein 4;cDNA FLJ50656, highly similar to Surfeit locus protein 4	O15260-1;O15260;B7Z1G8;B7Z7A8;B7Z8F3;Q5T8U7;O15260-2;Q5T8U5;B7Z605;B7Z6A4	SURF4_HUMAN;Q5T8U7_HUMAN;B7Z605_HUMAN;B7Z6A4_HUMAN	ENST00000371989;ENST00000371991;ENST00000371987;ENST00000371982	OTTHUMP00000022476;OTTHUMP00000022477;OTTHUMP00000022478	NP_149351	PF02077	SURF4	SURF4 family	GO:0005789;GO:0005793;GO:0016020;GO:0016021;GO:0031090;GO:0031224;GO:0044422;GO:0044424;GO:0044425;GO:0044432;GO:0044444;GO:0044446;GO:0044464	endoplasmic reticulum membrane;ER-Golgi intermediate compartment;membrane;integral to membrane;organelle membrane;intrinsic to membrane;organelle part;intracellular part;membrane part;endoplasmic reticulum part;cytoplasmic part	GO:0005488;GO:0005515	binding;protein binding			hsa:6836				5	4	4	6	4	4	6	4	4	6	18.2	18.2	18.2	30.394	269	2.8611e-29	5.19184	2.67967	0.010712	0.023838
202	6326			IPI00005740	1	1	1	FALSE	Neighbor of COX4;Protein FAM158B	COX4NB;C16orf4;COX4AL;FAM158B;NOC4	Neighbor of COX4	O43402;Q53Y03	CX4NB_HUMAN	ENST00000253457	OTTHUMP00000081302;OTTHUMP00000081303;OTTHUMP00000175002	NP_006058	PF03665	UPF0172	Uncharacterised protein family (UPF0172)	GO:0005634;GO:0005739;GO:0043226;GO:0043227;GO:0043229;GO:0043231;GO:0044424;GO:0044444;GO:0044464	nucleus;mitochondrion;organelle;membrane-bounded organelle;intracellular organelle;intracellular membrane-bounded organelle;intracellular part;cytoplasmic part;cell part					hsa:10328				1	1	1	1	1	1	1	1	1	1	4.3	4.3	4.3	23.773	210	0.0030771
203	1;4348;11190;12520			IPI00005792;IPI00414963	4;4	4;4	4;4	FALSE	Polyadenylate-binding protein 2;Poly(A)-binding protein II;Polyadenylate-binding nuclear protein 1;Nuclear poly(A)-binding protein 1	PABPN1;PAB2;PABP2	Isoform 1 of Polyadenylate-binding protein 2;Isoform 2 of Polyadenylate-binding protein 2	Q86U42-1;Q86U42;D3DS49;Q86U42-2;B4DEH8	PABP2_HUMAN	ENST00000216727	OTTHUMP00000164596;OTTHUMP00000164595	NP_004634	PF00076	RRM_1	RNA recognition motif. (a.k.a. RRM, RBD, or RNP domain)	GO:0005654;GO:0005737;GO:0044422;GO:0044424;GO:0044428;GO:0044446;GO:0044464	nucleoplasm;cytoplasm;organelle part;intracellular part;nuclear part;intracellular organelle part;cell part	GO:0000166;GO:0003676;GO:0003723;GO:0005488;GO:0005515	nucleotide binding;nucleic acid binding;RNA binding;binding;protein binding	GO:0000375;GO:0000377;GO:0000398;GO:0003008;GO:0003012;GO:0006139;GO:0006396;GO:0006397;GO:0006807;GO:0006936;GO:0008152;GO:0008380;GO:0009987;GO:0016070;GO:0016071;GO:0032501;GO:0034960;GO:0043170;GO:0043283;GO:0044237;GO:0044238;GO:0044260	RNA splicing, via transesterification reactions;RNA splicing, via transesterification reactions with bulged adenosine as nucleophile;nuclear mRNA splicing, via spliceosome;system process;muscle system process	hsa:8106				2	4	4	5	4	4	5	4	4	5	21.2	21.2	21.2	32.749	306	1.1472e-36	0.568537	0.46408	0.016349	0.011606
204	559;4292;6576;7138;11689;12714;13144			IPI00005794;IPI00007664;IPI00796411;IPI00910418	7;7;4;2	7;7;4;2	7;7;4;2	FALSE	Putative uncharacterized protein ENSP00000323500;Plasma glutamate carboxypeptidase;cDNA FLJ51665, highly similar to Homo sapiens plasma glutamate carboxypeptidase (PGCP), mRNA	PGCP	Uncharacterized protein;Plasma glutamate carboxypeptidase;cDNA FLJ51665, highly similar to Homo sapiens plasma glutamate carboxypeptidase (PGCP), mRNA	B5MDX4;Q9Y646;B4DJC2	B5MDX4_HUMAN;PGCP_HUMAN;B4DJC2_HUMAN	ENST00000325141;ENST00000220763	OTTHUMP00000177926;OTTHUMP00000177924	NP_057218	PF04389	Peptidase_M28	Peptidase family M28	GO:0005615;GO:0005737;GO:0044421;GO:0044424;GO:0044464	extracellular space;cytoplasm;extracellular region part;intracellular part;cell part	GO:0003824;GO:0008233;GO:0016787;GO:0004180;GO:0004181;GO:0005488;GO:0008235;GO:0008237;GO:0008238;GO:0008270;GO:0043167;GO:0043169;GO:0046872;GO:0046914;GO:0070011	catalytic activity;peptidase activity;hydrolase activity;carboxypeptidase activity;metallocarboxypeptidase activity;binding;metalloexopeptidase activity;metallopeptidase activity;exopeptidase activity;zinc ion binding;ion binding;cation binding	GO:0006508;GO:0008152;GO:0009056;GO:0009057;GO:0019538;GO:0030163;GO:0043170;GO:0043283;GO:0043285;GO:0044238;GO:0006518;GO:0009987;GO:0044237	proteolysis;metabolic process;catabolic process;macromolecule catabolic process;protein metabolic process;protein catabolic process;macromolecule metabolic process;biopolymer metabolic process;biopolymer catabolic process;primary metabolic process	hsa:10404				4	7	7	10	7	7	10	7	7	10	18.7	18.7	18.7	59.757	540	4.8672e-111	1.20153	0.945626	0.46874	0.48946
205	2058;8768;10300;10861;13451;13835;14341			IPI00005809	7	7	7	FALSE	Serum deprivation-response protein;Phosphatidylserine-binding protein;PS-p68	SDPR	Serum deprivation-response protein	O95810;A8K2W3	SDPR_HUMAN	ENST00000304141	OTTHUMP00000205484	NP_004648				GO:0005829;GO:0005901;GO:0044424;GO:0044425;GO:0044444;GO:0044459;GO:0044464;GO:0045121	cytosol;caveola;intracellular part;membrane part;cytoplasmic part;plasma membrane part;cell part;membrane raft	GO:0001786;GO:0005488;GO:0005515;GO:0005543;GO:0008289	phosphatidylserine binding;binding;protein binding;phospholipid binding;lipid binding			hsa:8436				1	7	7	10	7	7	10	7	7	10	22.4	22.4	22.4	47.173	425	8.0096e-257	0.846382	0.612445	0.091116	0.081432
206	1199;3144;9170			IPI00005824;IPI00019997;IPI00005566;IPI00793366	3;2;1;1	3;2;1;1	3;2;1;1	FALSE	Lin-7 homolog A;Mammalian lin-seven protein 1;Vertebrate lin-7 homolog 1;Tax interaction protein 33;Lin-7 homolog C;Mammalian lin-seven protein 3;Vertebrate lin-7 homolog 3	LIN7A;MALS1;VELI1;LIN7C;MALS3;VELI3	Protein lin-7 homolog A;Protein lin-7 homolog C	O14910;Q9NUP9;Q53FX5	LIN7A_HUMAN;LIN7C_HUMAN	ENST00000261203;ENST00000278193	OTTHUMP00000168620	NP_004655;NP_060832	PF02828;PF00595	L27;PDZ	L27 domain;PDZ domain (Also known as DHR or GLGF)	GO:0000267;GO:0005624;GO:0005626;GO:0005911;GO:0005923;GO:0014069;GO:0016020;GO:0016323;GO:0019717;GO:0030054;GO:0044422;GO:0044424;GO:0044425;GO:0044430;GO:0044446;GO:0044456;GO:0044459;GO:0044464;GO:0045211;GO:0070160	cell fraction;membrane fraction;insoluble fraction;cell-cell junction;tight junction;postsynaptic density;membrane;basolateral plasma membrane;synaptosome;cell junction;organelle part;intracellular part;membrane part;cytoskeletal part	GO:0005488;GO:0005515	binding;protein binding	GO:0006461;GO:0006810;GO:0006887;GO:0009987;GO:0010926;GO:0015031;GO:0016043;GO:0016192;GO:0022607;GO:0032940;GO:0043933;GO:0045184;GO:0046903;GO:0051234;GO:0051649;GO:0065003	protein complex assembly;transport;exocytosis;cellular process;anatomical structure formation;protein transport;cellular component organization;vesicle-mediated transport;cellular component assembly;secretion by cell	hsa:8825;hsa:55327				4	3	3	5	3	3	5	3	3	5	22.7	22.7	22.7	25.996	233	0.0014993	0.829669	0.637796	0.11184	0.096697
207	3872;4723;9015;9016;9959;14179			IPI00005966;IPI00019331	6;1	6;1	6;1	FALSE	NADH dehydrogenase [ubiquinone] 1 alpha subcomplex subunit 12;NADH-ubiquinone oxidoreductase subunit B17.2;Complex I-B17.2;13 kDa differentiation-associated protein	NDUFA12;DAP13	13kDa differentiation-associated protein variant (Fragment)	Q9UI09;Q53HG1	NDUAC_HUMAN	ENST00000327772	OTTHUMP00000168775	NP_061326	PF05071	NDUFA12	NADH ubiquinone oxidoreductase subunit NDUFA12	GO:0005743;GO:0016020;GO:0019866;GO:0031090;GO:0031966;GO:0044422;GO:0044424;GO:0044425;GO:0044429;GO:0044444;GO:0044446;GO:0044464;GO:0070469	mitochondrial inner membrane;membrane;organelle inner membrane;organelle membrane;mitochondrial membrane;organelle part;intracellular part;membrane part;mitochondrial part;cytoplasmic part;intracellular organelle part;cell part;respiratory chain	GO:0003824;GO:0003954;GO:0008137;GO:0009055;GO:0016491;GO:0016651;GO:0016655;GO:0050136	catalytic activity;NADH dehydrogenase activity;NADH dehydrogenase (ubiquinone) activity;electron carrier activity;oxidoreductase activity;oxidoreductase activity, acting on NADH or NADPH	GO:0006091;GO:0006810;GO:0006950;GO:0006979;GO:0007585;GO:0008152;GO:0009987;GO:0022900;GO:0032501;GO:0042221;GO:0044237;GO:0050896;GO:0051234;GO:0055114	generation of precursor metabolites and energy;transport;response to stress;response to oxidative stress;respiratory gaseous exchange;metabolic process;cellular process;electron transport chain;multicellular organismal process	hsa:55967				2	6	7	13	6	7	13	6	7	13	50	50	50	17.214	146	5.7229e-82	1.1624	0.903506	0.41682	0.43254
208	186;187;1761;2288;2641;2642;3696;4021;5690;5902;6295;8027;12154			IPI00005969;IPI00873484	13;11	13;11	11;9	FALSE	F-actin-capping protein subunit alpha-1;CapZ alpha-1	CAPZA1	F-actin-capping protein subunit alpha-1;32 kDa protein	P52907;A8K0T9	CAZA1_HUMAN	ENST00000263168	OTTHUMP00000013512	NP_006126	PF01267	F-actin_cap_A	F-actin capping protein alpha subunit	GO:0008290;GO:0032991;GO:0043234;GO:0044422;GO:0044424;GO:0044430;GO:0044446;GO:0044464	F-actin capping protein complex;macromolecular complex;protein complex;organelle part;intracellular part;cytoskeletal part;intracellular organelle part;cell part	GO:0003779;GO:0005488;GO:0005515;GO:0008092	actin binding;binding;protein binding;cytoskeletal protein binding	GO:0006461;GO:0006928;GO:0006996;GO:0007010;GO:0008064;GO:0009892;GO:0009987;GO:0010605;GO:0010639;GO:0010926;GO:0016043;GO:0019222;GO:0022607;GO:0030029;GO:0030036;GO:0030832;GO:0030833;GO:0030834;GO:0030835;GO:0030837;GO:0031323;GO:0031324;GO:0031333;GO:0032268;GO:0032269;GO:0032271;GO:0032272;GO:0032535;GO:0032956;GO:0032970;GO:0033043;GO:0043242;GO:0043244;GO:0043254;GO:0043933;GO:0044087;GO:…	protein complex assembly;cell motion;organelle organization;cytoskeleton organization;regulation of actin polymerization or depolymerization;negative regulation of metabolic process;cellular process;negative regulation of macromolecule metabolic process	hsa:829			K10364	2	13	13	25	13	13	25	11	11	21	65.7	65.7	56.3	32.922	286	0	1.0458	0.857339	0.35882	0.35763
209	1498;4338;11788;13151			IPI00005978;IPI00796848;IPI00385786;IPI00746575;IPI00902967;IPI00477842;IPI00856075;IPI00894320	4;4;4;3;3;2;2;1	4;4;4;3;3;2;2;1	3;3;3;2;2;1;1;1	FALSE	Splicing factor, arginine/serine-rich 2;Splicing factor SC35;Splicing component, 35 kDa;Protein PR264;Splicing factor, arginine/serine-rich 2, isoform CRA_g;cDNA FLJ52570, highly similar to Splicing factor, arginine/serine-rich 2;cDNA FLJ41718 fis, clone HLUNG2013097, highly similar to SPLICING FACTOR, ARGININE/SERINE-RICH 2;cDNA FLJ39750 fis, clone SMINT2017736, moderately similar to SPLICING FA…	SFRS2;hCG_27842;SFRS2B;SRP46	Serine/arginine-rich splicing factor 2;cDNA FLJ52570, highly similar to Splicing factor, arginine/serine-rich 2;cDNA FLJ35170 fis, clone PLACE6012942, highly similar to SPLICING FACTOR, ARGININE/SERINE-RICH 2;cDNA FLJ39750 fis, clone SMINT2017736, moderate	Q01130;B3KUY1;Q53FN0;B4DN89;B3KVY2;Q8NAK9;B3KUF7;Q6NXQ0;Q8N220;B3KX15;Q9BRL6-1;Q9BRL6;Q9BRL6-2;C9JTN8	SFRS2_HUMAN;B4DN89_HUMAN;B3KVY2_HUMAN;B3KUF7_HUMAN;B3KX15_HUMAN;SFR2B_HUMAN	ENST00000392485;ENST00000359995;ENST00000358156	OTTHUMP00000182516;OTTHUMP00000182517;OTTHUMP00000182520;OTTHUMP00000182518	NP_003007;NP_115285	PF00076	RRM_1	RNA recognition motif. (a.k.a. RRM, RBD, or RNP domain)	GO:0016604;GO:0016607;GO:0044422;GO:0044424;GO:0044428;GO:0044446;GO:0044451;GO:0044464;GO:0005634;GO:0043226;GO:0043227;GO:0043229;GO:0043231	nuclear body;nuclear speck;organelle part;intracellular part;nuclear part;intracellular organelle part;nucleoplasm part;cell part;nucleus;organelle;membrane-bounded organelle;intracellular organelle;intracellular membrane-bounded organelle	GO:0000166;GO:0003676;GO:0003712;GO:0003714;GO:0003723;GO:0005488;GO:0005515;GO:0008134;GO:0016564;GO:0030528	nucleotide binding;nucleic acid binding;transcription cofactor activity;transcription corepressor activity;RNA binding;binding;protein binding;transcription factor binding;transcription repressor activity;transcription regulator activity	GO:0000375;GO:0000377;GO:0000398;GO:0006139;GO:0006396;GO:0006397;GO:0006807;GO:0008152;GO:0008380;GO:0009987;GO:0016070;GO:0016071;GO:0034960;GO:0043170;GO:0043283;GO:0044237;GO:0044238;GO:0044260	RNA splicing, via transesterification reactions;RNA splicing, via transesterification reactions with bulged adenosine as nucleophile;nuclear mRNA splicing, via spliceosome;nucleobase, nucleoside, nucleotide and nucleic acid metabolic process	hsa:6427;hsa:10929				8	4	4	7	4	4	7	3	3	6	21.3	21.3	18.6	25.476	221	2.6138e-71	0.882301	0.679579	0.1507	0.1428
210	1117;5105;5109;5110			IPI00006034;IPI00921911	4;3	4;3	4;3	FALSE	Cysteine-rich protein 2;Protein ESP1;cDNA FLJ56946, highly similar to Cysteine-rich protein 2	CRIP2;CRP2	Cysteine-rich protein 2;cDNA FLJ56946, highly similar to Cysteine-rich protein 2	P52943;Q53FN1;B7Z6C0	CRIP2_HUMAN;B7Z6C0_HUMAN	ENST00000329146	OTTHUMP00000028464	NP_001303	PF00412	LIM	LIM domain			GO:0005488;GO:0008270;GO:0043167;GO:0043169;GO:0046872;GO:0046914	binding;zinc ion binding;ion binding;cation binding;metal ion binding;transition metal ion binding	GO:0008284;GO:0030097;GO:0032502;GO:0042127;GO:0048513;GO:0048518;GO:0048522;GO:0048534;GO:0048856;GO:0050789;GO:0050794;GO:0065007	positive regulation of cell proliferation;hemopoiesis;developmental process;regulation of cell proliferation;organ development;positive regulation of biological process;positive regulation of cellular process;hemopoietic or lymphoid organ development	hsa:1397				2	4	4	8	4	4	8	4	4	8	32.2	32.2	32.2	22.492	208	3.8403e-201	1.21579	0.949668	0.47362	0.48748
211	4206;5903;9369			IPI00006052	3	3	3	FALSE	Prefoldin subunit 2	PFDN2;PFD2;HSPC231	Prefoldin subunit 2	Q9UHV9;B1AQP2	PFD2_HUMAN	ENST00000368010	OTTHUMP00000029707	NP_036526	PF01920	Prefoldin_2	Prefoldin subunit	GO:0016272;GO:0032991;GO:0043234;GO:0044424;GO:0044444;GO:0044445;GO:0044464	prefoldin complex;macromolecular complex;protein complex;intracellular part;cytoplasmic part;cytosolic part;cell part	GO:0005488;GO:0005515;GO:0051082	binding;protein binding;unfolded protein binding	GO:0006457;GO:0008152;GO:0009987;GO:0019538;GO:0034960;GO:0043170;GO:0043283;GO:0044237;GO:0044238;GO:0044260;GO:0044267	protein folding;metabolic process;cellular process;protein metabolic process;cellular biopolymer metabolic process;macromolecule metabolic process;biopolymer metabolic process;cellular metabolic process;primary metabolic process	hsa:5202			K09549	1	3	3	5	3	3	5	3	3	5	22.7	22.7	22.7	16.648	154	3.2061e-80	0.713216	0.581226	0.068743	0.059322
212	7900;11132;11557;13103			IPI00006079;IPI00413671;IPI00886854;IPI00886987;IPI00413672;IPI00413673	4;4;4;4;4;3	4;4;4;4;4;3	4;4;4;4;4;3	FALSE	Bcl-2-associated transcription factor 1	BCLAF1;BTF;KIAA0164	Isoform 1 of Bcl-2-associated transcription factor 1;Isoform 2 of Bcl-2-associated transcription factor 1;similar to BCL2-associated transcription factor 1 isoform 2;similar to BCL2-associated transcription factor 1;Isoform 3 of Bcl-2-associated transcript	Q9NYF8-1;Q9NYF8;E1P586;Q6DCA8;Q9NYF8-2;Q9NYF8-3;Q9NYF8-4;B0AZU3	BCLF1_HUMAN	ENST00000031135;ENST00000353331;ENST00000392348	OTTHUMP00000017270	NP_055554;XP_001732863;XP_001732939;NP_001070908;NP_001070909				GO:0005634;GO:0005737;GO:0043226;GO:0043227;GO:0043229;GO:0043231;GO:0044424;GO:0044464	nucleus;cytoplasm;organelle;membrane-bounded organelle;intracellular organelle;intracellular membrane-bounded organelle;intracellular part;cell part	GO:0003676;GO:0003677;GO:0005488;GO:0005515;GO:0016564;GO:0030528	nucleic acid binding;DNA binding;binding;protein binding;transcription repressor activity;transcription regulator activity	GO:0006139;GO:0006350;GO:0006355;GO:0006807;GO:0006917;GO:0008152;GO:0009058;GO:0009059;GO:0009889;GO:0009890;GO:0009892;GO:0009987;GO:0010468;GO:0010556;GO:0010558;GO:0010605;GO:0010629;GO:0010941;GO:0010942;GO:0012502;GO:0016481;GO:0019219;GO:0019222;GO:0031323;GO:0031324;GO:0031326;GO:0031327;GO:0034645;GO:0034960;GO:0034961;GO:0042981;GO:0043065;GO:0043067;GO:0043068;GO:0043170;GO:0043283;GO:…	nucleobase, nucleoside, nucleotide and nucleic acid metabolic process;transcription;regulation of transcription, DNA-dependent;nitrogen compound metabolic process;induction of apoptosis;metabolic process;biosynthetic process	hsa:9774				6	4	4	6	4	4	6	4	4	6	4.1	4.1	4.1	106.12	920	1.1056e-09	0.711035	0.518027	0.034539	0.028113
213	5012;5680;5863;13745			IPI00006092;IPI00294903	4;1	4;1	4;1	FALSE	Phosphomannomutase 2	PMM2	Phosphomannomutase 2	O15305;B2R6D4;B7Z3M6;B7Z419;B7Z6A1;B7Z6R0;B7Z922;D3DUF3;Q59F02	PMM2_HUMAN	ENST00000268261	OTTHUMP00000081384;OTTHUMP00000160109	NP_000294	PF03332	PMM	Eukaryotic phosphomannomutase	GO:0005737;GO:0044424;GO:0044464	cytoplasm;intracellular part;cell part	GO:0003824;GO:0004615;GO:0016853;GO:0016866;GO:0016868	catalytic activity;phosphomannomutase activity;isomerase activity;intramolecular transferase activity;intramolecular transferase activity, phosphotransferases	GO:0005975;GO:0005996;GO:0006013;GO:0006066;GO:0006139;GO:0006464;GO:0006486;GO:0006807;GO:0008152;GO:0009058;GO:0009225;GO:0009226;GO:0009298;GO:0009987;GO:0016051;GO:0019307;GO:0019318;GO:0019319;GO:0019538;GO:0019673;GO:0034960;GO:0043170;GO:0043283;GO:0043412;GO:0043413;GO:0044237;GO:0044238;GO:0044249;GO:0044260;GO:0044262;GO:0044267;GO:0046165;GO:0046364;GO:0070085	carbohydrate metabolic process;monosaccharide metabolic process;mannose metabolic process;alcohol metabolic process;nucleobase, nucleoside, nucleotide and nucleic acid metabolic process;protein modification process;protein amino acid glycosylation	hsa:5373	ko00051	Fructose and mannose metabolism	K01840	2	4	4	6	4	4	6	4	4	6	15.9	15.9	15.9	28.082	246	8.0952e-08	1.59923	1.25894	0.27847	0.28444
214	656;9763;12743			IPI00006167;IPI00746326	3;1	3;1	3;1	FALSE	Protein phosphatase 1G;Protein phosphatase 2C isoform gamma;Protein phosphatase magnesium-dependent 1 gamma;Protein phosphatase 1C	PPM1G;PPM1C	Protein phosphatase 1G	O15355;B2R665;B3KXL8;B4DDC8;Q6IAU5;Q96IN7	PPM1G_HUMAN	ENST00000344034;ENST00000350803	OTTHUMP00000123426	NP_817092	PF00481	PP2C	Protein phosphatase 2C	GO:0005634;GO:0005737;GO:0008287;GO:0032991;GO:0043226;GO:0043227;GO:0043229;GO:0043231;GO:0043234;GO:0044424;GO:0044464	nucleus;cytoplasm;protein serine/threonine phosphatase complex;macromolecular complex;organelle;membrane-bounded organelle;intracellular organelle;intracellular membrane-bounded organelle;protein complex;intracellular part;cell part	GO:0000287;GO:0003824;GO:0004721;GO:0004722;GO:0005488;GO:0016787;GO:0016788;GO:0016791;GO:0030145;GO:0042578;GO:0043167;GO:0043169;GO:0046872;GO:0046914	magnesium ion binding;catalytic activity;phosphoprotein phosphatase activity;protein serine/threonine phosphatase activity;binding;hydrolase activity;hydrolase activity, acting on ester bonds;phosphatase activity;manganese ion binding	GO:0006464;GO:0006470;GO:0006793;GO:0006796;GO:0007050;GO:0008152;GO:0009987;GO:0016311;GO:0019538;GO:0022402;GO:0034960;GO:0043170;GO:0043283;GO:0043412;GO:0043687;GO:0044237;GO:0044238;GO:0044260;GO:0044267	protein modification process;protein amino acid dephosphorylation;phosphorus metabolic process;phosphate metabolic process;cell cycle arrest;metabolic process;cellular process;dephosphorylation;protein metabolic process;cell cycle process	hsa:5496			K01090	2	3	3	3	3	3	3	3	3	3	11.7	11.7	11.7	59.271	546	1.3146e-05	2.09402	1.49826	0.16304	0.16095
215	2974			IPI00006170;IPI00922440	1;1	1;1	1;1	FALSE	Fanconi anemia group A protein;cDNA FLJ52775, highly similar to Fanconi anemia group A protein	FANCA;FAA;FACA;FANCH	Isoform 1 of Fanconi anemia group A protein;cDNA FLJ52775, highly similar to Fanconi anemia group A protein	O15360-1;O15360;A0PJU8;B4DRI7;Q0VAP3;Q86U55;B7Z6Y4	FANCA_HUMAN;B7Z6Y4_HUMAN	ENST00000389301;ENST00000389302	OTTHUMP00000080499	NP_000126	PF03511	Fanconi_A	Fanconi anaemia group A protein	GO:0005634;GO:0005737;GO:0043226;GO:0043227;GO:0043229;GO:0043231;GO:0044424;GO:0044464	nucleus;cytoplasm;organelle;membrane-bounded organelle;intracellular organelle;intracellular membrane-bounded organelle;intracellular part;cell part	GO:0005488;GO:0005515	binding;protein binding	GO:0006139;GO:0006259;GO:0006281;GO:0006461;GO:0006807;GO:0006950;GO:0006974;GO:0008152;GO:0009987;GO:0010926;GO:0016043;GO:0022607;GO:0033554;GO:0034960;GO:0034984;GO:0043170;GO:0043283;GO:0043933;GO:0044237;GO:0044238;GO:0044260;GO:0050896;GO:0051716;GO:0065003	nucleobase, nucleoside, nucleotide and nucleic acid metabolic process;DNA metabolic process;DNA repair;protein complex assembly;nitrogen compound metabolic process;response to stress;response to DNA damage stimulus;metabolic process;cellular process	hsa:2175			K10888	2	1	1	1	1	1	1	1	1	1	0.6	0.6	0.6	162.77	1455	0.0084006
216	765;6130;6956;8904;12857;13747			IPI00006176;IPI00939822;IPI00916785	6;6;5	6;6;5	6;6;5	FALSE	Hepatocyte growth factor-regulated tyrosine kinase substrate;Protein pp110;Hrs;cDNA FLJ57484, highly similar to Hepatocyte growth factor-regulated tyrosine kinase substrate	HGS;HRS	Isoform 1 of Hepatocyte growth factor-regulated tyrosine kinase substrate;cDNA FLJ61530, highly similar to Hepatocyte growth factor-regulated tyrosine kinase substrate;Isoform 2 of Hepatocyte growth factor-regulated tyrosine kinase substrate	O14964-1;O14964;B4DFP5;B4E1E2;O14964-2	HGS_HUMAN;B4DFP5_HUMAN	ENST00000329138	OTTHUMP00000181430	NP_004703	PF01363;PF02809;PF00790	FYVE;UIM;VHS	FYVE zinc finger;Ubiquitin interaction motif;VHS domain	GO:0005829;GO:0010008;GO:0016020;GO:0031090;GO:0031901;GO:0031902;GO:0032585;GO:0044422;GO:0044424;GO:0044440;GO:0044444;GO:0044446;GO:0044464	cytosol;endosome membrane;membrane;organelle membrane;early endosome membrane;late endosome membrane;multivesicular body membrane;organelle part;intracellular part;endosomal part;cytoplasmic part;intracellular organelle part;cell part	GO:0005488;GO:0005515;GO:0008270;GO:0019904;GO:0043167;GO:0043169;GO:0046872;GO:0046914;GO:0003824;GO:0016301;GO:0016740;GO:0016772	binding;protein binding;zinc ion binding;protein domain specific binding;ion binding;cation binding;metal ion binding;transition metal ion binding;catalytic activity;kinase activity;transferase activity	GO:0006810;GO:0006886;GO:0007154;GO:0007165;GO:0008285;GO:0009894;GO:0009966;GO:0009968;GO:0009987;GO:0010627;GO:0010646;GO:0010648;GO:0010741;GO:0015031;GO:0016192;GO:0016197;GO:0019222;GO:0042127;GO:0042176;GO:0045184;GO:0046425;GO:0046426;GO:0046907;GO:0048519;GO:0048523;GO:0050789;GO:0050794;GO:0051234;GO:0051246;GO:0051649;GO:0060255;GO:0065007;GO:0080090	transport;intracellular protein transport;cell communication;signal transduction;negative regulation of cell proliferation;regulation of catabolic process;regulation of signal transduction;negative regulation of signal transduction;cellular process	hsa:9146			K12182	3	6	6	10	6	6	10	6	6	10	8	8	8	86.191	777	4.5825e-27	0.859993	0.595238	0.078324	0.066449
217	2155;3171;4059;4330;7385;9936;10159;12813;12991			IPI00872028;IPI00292771;IPI00006196;IPI00030136	9;9;9;1	9;9;9;1	9;9;9;1	FALSE	NUMA1 variant protein;Nuclear mitotic apparatus protein 1;SP-H antigen	NUMA1 variant protein;NUMA1;NUMA	NUMA1 variant protein (Fragment);Isoform 1 of Nuclear mitotic apparatus protein 1;Isoform 2 of Nuclear mitotic apparatus protein 1	Q4LE64;Q14980-1;Q14980;Q14980-2;A8K394;Q3SYK8;Q59HB8;Q7Z757;Q96HN5;Q9UPG3	Q4LE64_HUMAN;NUMA1_HUMAN	ENST00000359652;ENST00000393695;ENST00000358965		NP_006176				GO:0000922;GO:0005874;GO:0005876;GO:0044422;GO:0044424;GO:0044430;GO:0044446;GO:0044464	spindle pole;microtubule;spindle microtubule;organelle part;intracellular part;cytoskeletal part;intracellular organelle part;cell part	GO:0005198	structural molecule activity	GO:0000090;GO:0006996;GO:0006997;GO:0009987;GO:0016043;GO:0022402;GO:0022403;GO:0051322	mitotic anaphase;organelle organization;nucleus organization;cellular process;cellular component organization;cell cycle process;cell cycle phase;anaphase	hsa:4926				4	9	9	13	9	9	13	9	9	13	6.4	6.4	6.4	238.86	2121	3.8791e-44	1.12188	0.75358	0.23127	0.20826
218	4834;11348;12665;13043			IPI00006211;IPI00216174;IPI00443658;IPI00910004;IPI00748221;IPI00929577	4;2;2;2;2;1	4;2;2;2;2;1	3;2;2;2;1;0	FALSE	Vesicle-associated membrane protein-associated protein B/C;VAMP-B/VAMP-C;Putative uncharacterized protein VAPB;cDNA FLJ46565 fis, clone THYMU3040816, moderately similar to Homo sapiens VAMP (vesicle-associated membrane protein)-associated protein B and C (VAPB);cDNA FLJ59139, highly similar to Vesicle-associated membrane protein-associated protein B/C	VAPB;UNQ484/PRO983	Isoform 1 of Vesicle-associated membrane protein-associated protein B/C;Uncharacterized protein;cDNA FLJ46565 fis, clone THYMU3040816, moderately similar to Homo sapiens VAMP (vesicle-associated membrane protein)-associated protein B and C;cDNA FLJ59139, h	O95292-1;O95292;B3KVU7;Q53XM7;A6NLV9;Q6ZSP7;Q6ZR82;B4DNS4;O95292-2;Q59EZ6	VAPB_HUMAN;A6NLV9_HUMAN;Q6ZR82_HUMAN;B4DNS4_HUMAN	ENST00000265619;ENST00000395802;ENST00000341195	OTTHUMP00000031393;OTTHUMP00000174286	NP_004729	PF00635	Motile_Sperm	MSP (Major sperm protein) domain	GO:0005789;GO:0005794;GO:0005886;GO:0016020;GO:0016021;GO:0031090;GO:0031224;GO:0043226;GO:0043227;GO:0043229;GO:0043231;GO:0044422;GO:0044424;GO:0044425;GO:0044432;GO:0044444;GO:0044446;GO:0044464	endoplasmic reticulum membrane;Golgi apparatus;plasma membrane;membrane;integral to membrane;organelle membrane;intrinsic to membrane;organelle;membrane-bounded organelle;intracellular organelle;intracellular membrane-bounded organelle;organelle part	GO:0005198;GO:0005488;GO:0005515;GO:0008092;GO:0015631;GO:0019899;GO:0042802;GO:0042803;GO:0046982;GO:0046983;GO:0048487	structural molecule activity;binding;protein binding;cytoskeletal protein binding;tubulin binding;enzyme binding;identical protein binding;protein homodimerization activity;protein heterodimerization activity;protein dimerization activity	GO:0006950;GO:0006984;GO:0006986;GO:0007154;GO:0007165;GO:0007242;GO:0008219;GO:0009607;GO:0009987;GO:0010033;GO:0016265;GO:0019048;GO:0022414;GO:0022415;GO:0030968;GO:0033554;GO:0034620;GO:0034976;GO:0042221;GO:0044419;GO:0045069;GO:0045070;GO:0048518;GO:0048524;GO:0050789;GO:0050792;GO:0050794;GO:0050896;GO:0051701;GO:0051704;GO:0051716;GO:0051789;GO:0065007	response to stress;ER-nuclear signaling pathway;response to unfolded protein;cell communication;signal transduction;intracellular signaling cascade;cell death;response to biotic stimulus;cellular process;response to organic substance;death	hsa:9217			K10707	6	4	4	7	4	4	7	3	3	5	22.6	22.6	17.7	27.228	243	1.062e-41	1.71209	1.34036	0.23285	0.23538
219	546;4140;5693;6449;9375;10447;12684			IPI00793201;IPI00006252;IPI00910647;IPI00965185	7;7;6;2	7;7;6;2	7;7;6;2	FALSE	Aminoacyl tRNA synthetase complex-interacting multifunctional protein 1;Multisynthetase complex auxiliary component p43;Endothelial monocyte-activating polypeptide 2;EMAP-II;Small inducible cytokine subfamily E member 1;cDNA FLJ52127, highly similar to Multisynthetase complex auxiliary component p43	AIMP1;EMAP2;SCYE1	aminoacyl tRNA synthase complex-interacting multifunctional protein 1 isoform b precursor;Aminoacyl tRNA synthase complex-interacting multifunctional protein 1;cDNA FLJ52127, highly similar to Multisynthetase complex auxiliary component p43	Q12904;B4DNK3	AIMP1_HUMAN;B4DNK3_HUMAN	ENST00000358008;ENST00000394699;ENST00000394701	OTTHUMP00000161877;OTTHUMP00000161878	NP_001135888;NP_001135887;NP_004748	PF01588	tRNA_bind	Putative tRNA binding domain	GO:0005615;GO:0017101;GO:0032991;GO:0043234;GO:0044421;GO:0044424;GO:0044464	extracellular space;aminoacyl-tRNA synthetase multienzyme complex;macromolecular complex;protein complex;extracellular region part;intracellular part;cell part	GO:0000049;GO:0003676;GO:0003723;GO:0005102;GO:0005125;GO:0005488;GO:0005515;GO:0042802;GO:0042803;GO:0043498;GO:0046983	tRNA binding;nucleic acid binding;RNA binding;receptor binding;cytokine activity;binding;protein binding;identical protein binding;protein homodimerization activity;cell surface binding;protein dimerization activity	GO:0001936;GO:0001937;GO:0002376;GO:0006082;GO:0006139;GO:0006399;GO:0006418;GO:0006519;GO:0006520;GO:0006807;GO:0006928;GO:0006935;GO:0006950;GO:0006952;GO:0006954;GO:0007154;GO:0007165;GO:0007267;GO:0007610;GO:0007626;GO:0008152;GO:0008285;GO:0009308;GO:0009605;GO:0009611;GO:0009987;GO:0016070;GO:0016477;GO:0019752;GO:0034660;GO:0034960;GO:0040011;GO:0042127;GO:0042180;GO:0042221;GO:0042330;GO:…	regulation of endothelial cell proliferation;negative regulation of endothelial cell proliferation;immune system process;organic acid metabolic process;nucleobase, nucleoside, nucleotide and nucleic acid metabolic process;tRNA metabolic process	hsa:9255				4	7	7	11	7	7	11	7	7	11	30.4	30.4	30.4	37.039	336	1.5483e-50	1.40023	1.01003	0.465	0.45613
220	301;6167			IPI00021570;IPI00640567;IPI00006362	2;2;2	2;2;2	2;2;2	FALSE	Endothelial differentiation-related factor 1;Multiprotein-bridging factor 1	EDF1	Isoform 1 of Endothelial differentiation-related factor 1;16 kDa protein;Isoform 2 of Endothelial differentiation-related factor 1	O60869-1;O60869;O60869-2	EDF1_HUMAN	ENST00000224073;ENST00000371648	OTTHUMP00000022616;OTTHUMP00000022618;OTTHUMP00000022617	NP_003783;NP_694880	PF01381;PF08523	HTH_3;MBF1	Helix-turn-helix;Multiprotein bridging factor 1	GO:0005634;GO:0005737;GO:0043226;GO:0043227;GO:0043229;GO:0043231;GO:0044424;GO:0044464	nucleus;cytoplasm;organelle;membrane-bounded organelle;intracellular organelle;intracellular membrane-bounded organelle;intracellular part;cell part	GO:0003676;GO:0003677;GO:0003712;GO:0003713;GO:0005488;GO:0005515;GO:0005516;GO:0008134;GO:0016563;GO:0030528;GO:0043565	nucleic acid binding;DNA binding;transcription cofactor activity;transcription coactivator activity;binding;protein binding;calmodulin binding;transcription factor binding;transcription activator activity;transcription regulator activity	GO:0006139;GO:0006350;GO:0006355;GO:0006807;GO:0007275;GO:0008152;GO:0009058;GO:0009059;GO:0009889;GO:0009987;GO:0010468;GO:0010556;GO:0019216;GO:0019219;GO:0019222;GO:0030154;GO:0031323;GO:0031326;GO:0032501;GO:0032502;GO:0034645;GO:0034960;GO:0034961;GO:0043170;GO:0043283;GO:0043284;GO:0043388;GO:0044093;GO:0044237;GO:0044238;GO:0044249;GO:0044260;GO:0045446;GO:0045449;GO:0048869;GO:0050789;GO:…	nucleobase, nucleoside, nucleotide and nucleic acid metabolic process;transcription;regulation of transcription, DNA-dependent;nitrogen compound metabolic process;multicellular organismal development;metabolic process;biosynthetic process	hsa:8721			K03627	3	2	2	4	2	2	4	2	2	4	18.2	18.2	18.2	16.368	148	5.6053e-48	0.646287	0.493925	0.02525	0.01906
221	9229			IPI00006377	1	1	1	FALSE	Proteasome maturation protein;Proteassemblin;Protein UMP1 homolog;Voltage-gated K channel beta subunit 4.1	POMP;C13orf12;UMP1;HSPC014;HSPC036;PNAS-110	Proteasome maturation protein	Q9Y244;D6MXU3	POMP_HUMAN	ENST00000380842	OTTHUMP00000018185	NP_057016	PF05348	UMP1	Proteasome maturation factor UMP1	GO:0005634;GO:0005829;GO:0032991;GO:0043226;GO:0043227;GO:0043229;GO:0043231;GO:0043234;GO:0044424;GO:0044444;GO:0044464	nucleus;cytosol;macromolecular complex;organelle;membrane-bounded organelle;intracellular organelle;intracellular membrane-bounded organelle;protein complex;intracellular part;cytoplasmic part;cell part			GO:0002376;GO:0006955;GO:0050896	immune system process;immune response;response to stimulus	hsa:51371	ko03050	Proteasome	K11599	1	1	1	2	1	1	2	1	1	2	12.1	12.1	12.1	15.789	141	0.0021572	0.349308	0.293582	0.00027084	0.00010235
222	3910;8509;9210;11512;12474			IPI00006379;IPI00924866	5;3	5;3	5;3	FALSE	Nucleolar protein 58;Nucleolar protein 5	NOP58;NOL5;NOP5;HSPC120	Nucleolar protein 58;21 kDa protein	Q9Y2X3;B3KN82;B4DUY3	NOP58_HUMAN	ENST00000264279	OTTHUMP00000163741;OTTHUMP00000209439	NP_057018	PF01798;PF08156;PF08060	Nop;NOP5NT;NOSIC	Putative snoRNA binding domain;NOP5NT (NUC127) domain;NOSIC (NUC001) domain	GO:0005730;GO:0043226;GO:0043228;GO:0043229;GO:0043232;GO:0044422;GO:0044424;GO:0044428;GO:0044446;GO:0044464	nucleolus;organelle;non-membrane-bounded organelle;intracellular organelle;intracellular non-membrane-bounded organelle;organelle part;intracellular part;nuclear part;intracellular organelle part;cell part			GO:0006139;GO:0006364;GO:0006396;GO:0006605;GO:0006606;GO:0006608;GO:0006807;GO:0006810;GO:0006886;GO:0006913;GO:0008152;GO:0009987;GO:0015031;GO:0016049;GO:0016070;GO:0016072;GO:0017038;GO:0034470;GO:0034660;GO:0034960;GO:0040007;GO:0043170;GO:0043283;GO:0044237;GO:0044238;GO:0044260;GO:0045184;GO:0046907;GO:0051169;GO:0051170;GO:0051234;GO:0051649	nucleobase, nucleoside, nucleotide and nucleic acid metabolic process;rRNA processing;RNA processing;protein targeting;protein import into nucleus;snRNP protein import into nucleus;nitrogen compound metabolic process;transport	hsa:51602				2	5	5	9	5	5	9	5	5	9	14	14	14	59.578	529	3.8312e-117	1.17408	0.847386	0.34624	0.31953
223	11316;14449;14722			IPI00006440	3	3	3	FALSE	28S ribosomal protein S7, mitochondrial;MRP-S7;bMRP-27a	MRPS7	28S ribosomal protein S7, mitochondrial	Q9Y2R9;Q96Q63	RT07_HUMAN	ENST00000245539	OTTHUMP00000182292	NP_057055	PF00177	Ribosomal_S7	Ribosomal protein S7p/S5e	GO:0005739;GO:0015935;GO:0022627;GO:0030529;GO:0032991;GO:0033279;GO:0043226;GO:0043227;GO:0043229;GO:0043231;GO:0044422;GO:0044424;GO:0044444;GO:0044445;GO:0044446;GO:0044464	mitochondrion;small ribosomal subunit;cytosolic small ribosomal subunit;ribonucleoprotein complex;macromolecular complex;ribosomal subunit;organelle;membrane-bounded organelle;intracellular organelle;intracellular membrane-bounded organelle;organelle part	GO:0003676;GO:0003723;GO:0003735;GO:0005198;GO:0005488;GO:0005515	nucleic acid binding;RNA binding;structural constituent of ribosome;structural molecule activity;binding;protein binding	GO:0006412;GO:0008152;GO:0009058;GO:0009059;GO:0009987;GO:0019538;GO:0034645;GO:0034960;GO:0034961;GO:0043170;GO:0043283;GO:0043284;GO:0044237;GO:0044238;GO:0044249;GO:0044260;GO:0044267	translation;metabolic process;biosynthetic process;macromolecule biosynthetic process;cellular process;protein metabolic process;cellular macromolecule biosynthetic process;cellular biopolymer metabolic process;cellular biopolymer biosynthetic process	hsa:51081				1	3	3	4	3	3	4	3	3	4	16.9	16.9	16.9	28.134	242	8.2235e-13	1.74505	1.10367	0.38633	0.41605
224	5509;7929;12439;13374			IPI00006451;IPI00936987	4;4	4;4	4;4	FALSE	Vesicle-fusing ATPase;N-ethylmaleimide-sensitive fusion protein;Vesicular-fusion protein NSF;cDNA FLJ59316, highly similar to Vesicle-fusing ATPase (EC 3.6.4.6)	NSF	Vesicle-fusing ATPase;cDNA FLJ58682, highly similar to Vesicle-fusing ATPase	P46459;B4DFA2;B4DGR3;B4DH19;B4DSK5;B7Z5J7;B7Z9U2;D3DXJ4;Q96D47;Q9H3V6	NSF_HUMAN;B4DFA2_HUMAN	ENST00000398238;ENST00000225282	OTTHUMP00000166031;OTTHUMP00000181563	NP_006169	PF00004;PF02933;PF02359	AAA;CDC48_2;CDC48_N	ATPase family associated with various cellular activities (AAA);Cell division protein 48 (CDC48), domain 2;Cell division protein 48 (CDC48), N-terminal domain	GO:0005737;GO:0044424;GO:0044464;GO:0043198;GO:0044463	cytoplasm;intracellular part;cell part;dendritic shaft;cell projection part	GO:0000166;GO:0000287;GO:0001882;GO:0001883;GO:0003824;GO:0004175;GO:0004176;GO:0004252;GO:0005488;GO:0005515;GO:0005524;GO:0008233;GO:0008236;GO:0016462;GO:0016787;GO:0016817;GO:0016818;GO:0016887;GO:0017076;GO:0017111;GO:0017171;GO:0030554;GO:0032553;GO:0032555;GO:0032559;GO:0042623;GO:0043167;GO:0043169;GO:0046872;GO:0070011;GO:0008022	nucleotide binding;magnesium ion binding;nucleoside binding;purine nucleoside binding;catalytic activity;endopeptidase activity;ATP-dependent peptidase activity;serine-type endopeptidase activity;binding;protein binding;ATP binding;peptidase activity	GO:0006508;GO:0006810;GO:0008152;GO:0009056;GO:0009057;GO:0015031;GO:0019538;GO:0030163;GO:0043170;GO:0043283;GO:0043285;GO:0044238;GO:0045184;GO:0051234	proteolysis;transport;metabolic process;catabolic process;macromolecule catabolic process;protein transport;protein metabolic process;protein catabolic process;macromolecule metabolic process;biopolymer metabolic process;biopolymer catabolic process	hsa:4905			K06027	2	4	4	6	4	4	6	4	4	6	6.7	6.7	6.7	82.593	744	1.2113e-05	1.74557	1.30943	0.24934	0.28596
225	168;198;1212;1258;1419;1715;2026;5082;6513;6636;7751;7768;8192;8544;8545;9322;9359;9609;9707;9817;10236;10237;11437;12499;12938;13297;14167;14455	59	178	IPI00646182;IPI00006482;IPI00414005;IPI00788782;IPI00302840;IPI00375339;IPI00008161;IPI00872242;IPI00218919;IPI00647099;IPI00911028;IPI00644722;IPI00930085;IPI00744194	28;28;16;12;12;5;3;3;3;3;3;3;1;1	28;28;16;12;12;5;3;3;3;3;3;3;1;1	19;19;12;3;3;0;0;0;0;0;0;3;1;1	FALSE	cDNA FLJ55427, highly similar to Sodium/potassium-transporting ATPase alpha-1 chain (EC 3.6.3.9);Sodium/potassium-transporting ATPase subunit alpha-1;Na(+)/K(+) ATPase alpha-1 subunit	ATP1A1	sodium/potassium-transporting ATPase subunit alpha-1 isoform c;Isoform Long of Sodium/potassium-transporting ATPase subunit alpha-1;Isoform Short of Sodium/potassium-transporting ATPase subunit alpha-1	B7Z2T5;B7Z3V1;P05023-1;P05023;P05023-2;B7Z1N5;B7Z3U6;Q5TC01	B7Z2T5_HUMAN;AT1A1_HUMAN	ENST00000295598;ENST00000369496;ENST00000339159	OTTHUMP00000013935;OTTHUMP00000013936	NP_001153705;NP_000692;NP_001153706	PF00689;PF00690;PF00122;PF00702	Cation_ATPase_C;Cation_ATPase_N;E1-E2_ATPase;Hydrolase	Cation transporting ATPase, C-terminus;Cation transporter/ATPase, N-terminus;E1-E2 ATPase;haloacid dehalogenase-like hydrolase	GO:0000267;GO:0005624;GO:0005626;GO:0005890;GO:0016023;GO:0031410;GO:0031982;GO:0031988;GO:0032991;GO:0042470;GO:0043226;GO:0043227;GO:0043229;GO:0043231;GO:0043234;GO:0044424;GO:0044425;GO:0044444;GO:0044459;GO:0044464;GO:0048770	cell fraction;membrane fraction;insoluble fraction;sodium:potassium-exchanging ATPase complex;cytoplasmic membrane-bounded vesicle;cytoplasmic vesicle;vesicle;membrane-bounded vesicle;macromolecular complex;melanosome;organelle;membrane-bounded organelle	GO:0000166;GO:0000287;GO:0001882;GO:0001883;GO:0003824;GO:0005215;GO:0005391;GO:0005488;GO:0005515;GO:0005524;GO:0008324;GO:0015075;GO:0015077;GO:0015399;GO:0015405;GO:0015662;GO:0016462;GO:0016787;GO:0016817;GO:0016818;GO:0016820;GO:0016887;GO:0017076;GO:0017111;GO:0022804;GO:0022857;GO:0022890;GO:0022891;GO:0022892;GO:0030554;GO:0030955;GO:0031402;GO:0031420;GO:0032553;GO:0032555;GO:0032559;GO:…	nucleotide binding;magnesium ion binding;nucleoside binding;purine nucleoside binding;catalytic activity;transporter activity;sodium:potassium-exchanging ATPase activity;binding;protein binding;ATP binding;cation transmembrane transporter activity	GO:0006139;GO:0006163;GO:0006164;GO:0006753;GO:0006754;GO:0006807;GO:0006810;GO:0006811;GO:0006812;GO:0006813;GO:0006814;GO:0006873;GO:0006885;GO:0006928;GO:0008152;GO:0009058;GO:0009117;GO:0009141;GO:0009142;GO:0009144;GO:0009145;GO:0009150;GO:0009152;GO:0009165;GO:0009199;GO:0009201;GO:0009205;GO:0009206;GO:0009259;GO:0009260;GO:0009987;GO:0015672;GO:0019725;GO:0030001;GO:0030003;GO:0030004;GO:…	nucleobase, nucleoside, nucleotide and nucleic acid metabolic process;purine nucleotide metabolic process;purine nucleotide biosynthetic process;nucleoside phosphate metabolic process;ATP biosynthetic process;nitrogen compound metabolic process;transport	hsa:476	ko04260	Cardiac muscle contraction	K01539	14	28	28	40	28	28	40	19	19	25	33.7	33.7	22.9	113	1023	0	4.85319	3.01686	0.0050968	0.0014761
226	2913			IPI00022824;IPI00006558	1;1	1;1	1;1	FALSE	Endophilin-B1;SH3 domain-containing GRB2-like protein B1;Bax-interacting factor 1	SH3GLB1;KIAA0491;CGI-61	Isoform 2 of Endophilin-B1;Isoform 1 of Endophilin-B1	Q9Y371-2;Q9Y371;Q9Y371-1;B4E182	SHLB1_HUMAN	ENST00000212369;ENST00000370558	OTTHUMP00000011913;OTTHUMP00000011912	NP_057093	PF03114;PF00018	BAR;SH3_1	BAR domain;SH3 domain	GO:0000139;GO:0005741;GO:0016020;GO:0019867;GO:0031090;GO:0031966;GO:0031968;GO:0044422;GO:0044424;GO:0044429;GO:0044431;GO:0044444;GO:0044446;GO:0044464	Golgi membrane;mitochondrial outer membrane;membrane;outer membrane;organelle membrane;mitochondrial membrane;organelle outer membrane;organelle part;intracellular part;mitochondrial part;Golgi apparatus part;cytoplasmic part;intracellular organelle part	GO:0005488;GO:0005515;GO:0042802;GO:0042803;GO:0046983	binding;protein binding;identical protein binding;protein homodimerization activity;protein dimerization activity	GO:0006916;GO:0010941;GO:0042981;GO:0043066;GO:0043067;GO:0043069;GO:0048519;GO:0048523;GO:0050789;GO:0050793;GO:0050794;GO:0051093;GO:0060548;GO:0065007	anti-apoptosis;regulation of cell death;regulation of apoptosis;negative regulation of apoptosis;regulation of programmed cell death;negative regulation of programmed cell death;negative regulation of biological process	hsa:51100			K11248	2	1	1	2	1	1	2	1	1	2	3.9	3.9	3.9	43.196	386	0.0024098	0.729022	0.536625	0.043088	0.077098
227	1127;1128;1757;3707;5492;5493;10920;10921;13650;14128	60	39	IPI00006579;IPI00645361	10;4	10;4	10;4	FALSE	Cytochrome c oxidase subunit 4 isoform 1, mitochondrial;Cytochrome c oxidase subunit IV isoform 1;Cytochrome c oxidase polypeptide IV	COX4I1;COX4	Cytochrome c oxidase subunit 4 isoform 1, mitochondrial	P13073;D3DUM7;Q6P666	COX41_HUMAN	ENST00000253452	OTTHUMP00000080377;OTTHUMP00000175004	NP_001852	PF02936	COX4	Cytochrome c oxidase subunit IV	GO:0005634;GO:0005743;GO:0016020;GO:0019866;GO:0031090;GO:0031966;GO:0043226;GO:0043227;GO:0043229;GO:0043231;GO:0044422;GO:0044424;GO:0044429;GO:0044444;GO:0044446;GO:0044464	nucleus;mitochondrial inner membrane;membrane;organelle inner membrane;organelle membrane;mitochondrial membrane;organelle;membrane-bounded organelle;intracellular organelle;intracellular membrane-bounded organelle;organelle part;intracellular part	GO:0003824;GO:0004129;GO:0005215;GO:0005488;GO:0005515;GO:0008324;GO:0015002;GO:0015075;GO:0015077;GO:0015078;GO:0016491;GO:0016675;GO:0016676;GO:0022857;GO:0022890;GO:0022891;GO:0022892	catalytic activity;cytochrome-c oxidase activity;transporter activity;binding;protein binding;cation transmembrane transporter activity;heme-copper terminal oxidase activity;ion transmembrane transporter activity	GO:0006091;GO:0008152;GO:0009987;GO:0044237	generation of precursor metabolites and energy;metabolic process;cellular process;cellular metabolic process	hsa:1327	ko00190;ko04260;ko05010;ko05012;ko05016	Oxidative phosphorylation;Cardiac muscle contraction;Alzheimer's disease;Parkinson's disease;Huntington's disease	K02263	2	10	11	19	10	11	19	10	11	19	52.1	52.1	52.1	19.576	169	1.2986e-92	1.61199	1.22864	0.29731	0.26011
228	5140;13519			IPI00006592;IPI00796388;IPI00940503;IPI00794951;IPI00922312;IPI00795498	2;2;2;1;1;1	2;2;2;1;1;1	2;2;2;1;1;1	FALSE	Peptide methionine sulfoxide reductase;Protein-methionine-S-oxide reductase;Peptide-methionine (S)-S-oxide reductase;cDNA FLJ58485, highly similar to Peptide methionine sulfoxide reductase (EC 1.8.4.6);Methionine sulfoxide reductase A, isoform CRA_a;Methionine sulfoxide reductase A2;cDNA FLJ57584, highly similar to Peptide methionine sulfoxide reductase (EC 1.8.4.6)	MSRA;hCG_1810897	Peptide methionine sulfoxide reductase;peptide methionine sulfoxide reductase isoform c;21 kDa protein;peptide methionine sulfoxide reductase isoform b;cDNA FLJ57584, highly similar to Peptide methionine sulfoxide reductase;7 kDa protein	Q9UJ68;Q549N4;Q52TC4;Q66MI7;B7Z694	MSRA_HUMAN;Q52TC4_HUMAN;B7Z694_HUMAN	ENST00000317173	OTTHUMP00000115600;OTTHUMP00000176999;OTTHUMP00000177002;OTTHUMP00000177000;OTTHUMP00000177001	NP_036463;NP_001129143;NP_001129142	PF01625	PMSR	Peptide methionine sulfoxide reductase			GO:0003824;GO:0008113;GO:0016491;GO:0016667;GO:0016671	catalytic activity;peptide-methionine-(S)-S-oxide reductase activity;oxidoreductase activity;oxidoreductase activity, acting on sulfur group of donors;oxidoreductase activity, acting on sulfur group of donors, disulfide as acceptor	GO:0000096;GO:0006082;GO:0006464;GO:0006519;GO:0006520;GO:0006555;GO:0006790;GO:0006807;GO:0006950;GO:0006979;GO:0008152;GO:0009066;GO:0009308;GO:0009987;GO:0019538;GO:0019752;GO:0034960;GO:0042180;GO:0042221;GO:0043170;GO:0043283;GO:0043412;GO:0043436;GO:0044106;GO:0044237;GO:0044238;GO:0044260;GO:0044267;GO:0050896;GO:0055114	sulfur amino acid metabolic process;organic acid metabolic process;protein modification process;cellular amino acid and derivative metabolic process;cellular amino acid metabolic process;methionine metabolic process;sulfur metabolic process	hsa:4482			K07304	6	2	2	3	2	2	3	2	2	3	14.9	14.9	14.9	26.132	235	6.0685e-11	1.64813	1.2766	0.26797	0.30406
229	3168;3326;8994;13642	61	72	IPI00006606	4	4	4	FALSE	28S ribosomal protein S26, mitochondrial;MRP-S26;MRP-S13	MRPS26;C20orf193;RPMS13	28S ribosomal protein S26, mitochondrial	Q9BYN8	RT26_HUMAN	ENST00000380325	OTTHUMP00000030073	NP_110438				GO:0000314;GO:0005763;GO:0015935;GO:0030529;GO:0032991;GO:0033279;GO:0044422;GO:0044424;GO:0044429;GO:0044444;GO:0044446;GO:0044464	organellar small ribosomal subunit;mitochondrial small ribosomal subunit;small ribosomal subunit;ribonucleoprotein complex;macromolecular complex;ribosomal subunit;organelle part;intracellular part;mitochondrial part;cytoplasmic part			GO:0006518;GO:0006950;GO:0006974;GO:0008152;GO:0009058;GO:0009987;GO:0042769;GO:0043043;GO:0044237;GO:0044249;GO:0050896;GO:0051606	peptide metabolic process;response to stress;response to DNA damage stimulus;metabolic process;biosynthetic process;cellular process;DNA damage response, detection of DNA damage;peptide biosynthetic process;cellular metabolic process	hsa:64949				1	4	6	9	4	6	9	4	6	9	19	19	19	24.211	205	8.504e-22	1.04486	0.809061	0.29833	0.27279
230	3648;3843;4969			IPI00006658;IPI00941201;IPI00902638;IPI00787581;IPI00552350;IPI00967085;IPI00965576;IPI00966522;IPI00553165	3;3;1;1;1;1;1;1;1	3;3;1;1;1;1;1;1;1	3;3;1;1;1;1;1;1;1	FALSE	Peptidyl-prolyl cis-trans isomerase NIMA-interacting 4;Rotamase Pin4;PPIase Pin4;Peptidyl-prolyl cis/trans isomerase EPVH	PIN4	Isoform 2 of Peptidyl-prolyl cis-trans isomerase NIMA-interacting 4;Isoform 1 of Peptidyl-prolyl cis-trans isomerase NIMA-interacting 4	Q9Y237-2;Q9Y237;Q9Y237-1	PIN4_HUMAN	ENST00000218432;ENST00000373669	OTTHUMP00000023526	NP_006214	PF00639	Rotamase	PPIC-type PPIASE domain	GO:0005759;GO:0044422;GO:0044424;GO:0044429;GO:0044444;GO:0044446;GO:0044464	mitochondrial matrix;organelle part;intracellular part;mitochondrial part;cytoplasmic part;intracellular organelle part;cell part	GO:0003755;GO:0003824;GO:0016853;GO:0016859	peptidyl-prolyl cis-trans isomerase activity;catalytic activity;isomerase activity;cis-trans isomerase activity	GO:0006457;GO:0008152;GO:0009987;GO:0019538;GO:0034960;GO:0043170;GO:0043283;GO:0044237;GO:0044238;GO:0044260;GO:0044267	protein folding;metabolic process;cellular process;protein metabolic process;cellular biopolymer metabolic process;macromolecule metabolic process;biopolymer metabolic process;cellular metabolic process;primary metabolic process	hsa:5303			K09579	9	3	3	3	3	3	3	3	3	3	34	34	34	16.608	156	2.7672e-32	1.14058	0.869943	0.37462	0.37756
231	876;2410;2562;2895;5172;6052;6993;7656;7905;11993;12035;12052;12192;12763;13307;13308;13979			IPI00006663;IPI00792207;IPI00795914	17;14;2	17;14;2	17;14;2	FALSE	Aldehyde dehydrogenase, mitochondrial;ALDH class 2;ALDHI;ALDH-E2;ALDH2	ALDH2;ALDM	Aldehyde dehydrogenase, mitochondrial;cDNA FLJ50888, highly similar to Aldehyde dehydrogenase, mitochondrial	P05091;Q53FB6;B0LUF9;B0LUG0;B0LUG2;B4DW54;B4YAH7;Q9UN17	ALDH2_HUMAN;B0LUF9_HUMAN	ENST00000261733	OTTHUMP00000169261;OTTHUMP00000169262	NP_000681	PF00171	Aldedh	Aldehyde dehydrogenase family	GO:0005759;GO:0044422;GO:0044424;GO:0044429;GO:0044444;GO:0044446;GO:0044464;GO:0005739;GO:0043226;GO:0043227;GO:0043229;GO:0043231	mitochondrial matrix;organelle part;intracellular part;mitochondrial part;cytoplasmic part;intracellular organelle part;cell part;mitochondrion;organelle;membrane-bounded organelle;intracellular organelle;intracellular membrane-bounded organelle	GO:0003824;GO:0004029;GO:0004030;GO:0009055;GO:0016491;GO:0016620;GO:0016903	catalytic activity;aldehyde dehydrogenase (NAD) activity;aldehyde dehydrogenase [NAD(P)+] activity;electron carrier activity;oxidoreductase activity;oxidoreductase activity, acting on the aldehyde or oxo group of donors, NAD or NADP as acceptor	GO:0005975;GO:0006066;GO:0008152;GO:0044238;GO:0055114	carbohydrate metabolic process;alcohol metabolic process;metabolic process;primary metabolic process;oxidation reduction	hsa:217	ko00010;ko00053;ko00620;ko00640;ko00650;ko00071;ko00561;ko00280;ko00310;ko00330;ko00340;ko00380;ko00410;ko00903;ko00641;ko00631	Glycolysis / Gluconeogenesis;Ascorbate and aldarate metabolism;Pyruvate metabolism;Propanoate metabolism;Butanoate metabolism;Fatty acid metabolism;Glycerolipid metabolism;Valine, leucine and isoleucine degradation;Lysine degradation;Arginine and proline metabolism;Histidine metabolism;Tryptophan metabolism;beta-Alanine metabolism;Limonene and pinene degradation;3-Chloroacrylic acid degradation;1…	K00128	3	17	17	30	17	17	30	17	17	30	44.9	44.9	44.9	56.381	517	0	1.62983	1.252	0.28269	0.24451
232	7709;7919			IPI00006666;IPI00789599;IPI00790189;IPI00793490	2;1;1;1	2;1;1;1	2;1;1;1	FALSE	Monocarboxylate transporter 4;Monocarboxylate transporter 3;Solute carrier family 16 member 3	SLC16A3;MCT3;MCT4	Monocarboxylate transporter 4;51 kDa protein;46 kDa protein;41 kDa protein	O15427;Q53G91	MOT4_HUMAN	ENST00000392339;ENST00000392340;ENST00000392341	OTTHUMP00000180759;OTTHUMP00000180758;OTTHUMP00000180760;OTTHUMP00000180757;OTTHUMP00000180756	NP_001035887;NP_001035888;NP_004198	PF07690	MFS_1	Major Facilitator Superfamily	GO:0000267;GO:0005624;GO:0005626;GO:0005887;GO:0016021;GO:0031224;GO:0031226;GO:0044425;GO:0044459;GO:0044464	cell fraction;membrane fraction;insoluble fraction;integral to plasma membrane;integral to membrane;intrinsic to membrane;intrinsic to plasma membrane;membrane part;plasma membrane part;cell part	GO:0005215;GO:0005342;GO:0008028;GO:0015291;GO:0015293;GO:0015355;GO:0022804;GO:0022857;GO:0022891;GO:0022892;GO:0046943	transporter activity;organic acid transmembrane transporter activity;monocarboxylic acid transmembrane transporter activity;secondary active transmembrane transporter activity;symporter activity	GO:0006810;GO:0006811;GO:0006820;GO:0015711;GO:0015718;GO:0015849;GO:0046942;GO:0051234	transport;ion transport;anion transport;organic anion transport;monocarboxylic acid transport;organic acid transport;carboxylic acid transport;establishment of localization	hsa:9123			K08180	4	2	2	2	2	2	2	2	2	2	4.5	4.5	4.5	49.469	465	3.5272e-09
233	1069;12372;13801			IPI00006675;IPI00908369;IPI00867698	3;3;3	3;3;3	3;3;3	FALSE	Multidrug resistance-associated protein 4;ATP-binding cassette sub-family C member 4;MRP/cMOAT-related ABC transporter;Multi-specific organic anion transporter B;cDNA FLJ52311, highly similar to Multidrug resistance-associated protein 4	ABCC4;MRP4;hCG_2039665	Isoform 1 of Multidrug resistance-associated protein 4;Isoform 2 of Multidrug resistance-associated protein 4;multidrug resistance-associated protein 4 isoform 2	O15439-1;O15439;A8K2Q2;O75555;O15439-2;B7Z3Q7;B7Z5H4;Q59GY6;Q8IUA3;Q8IVZ4	MRP4_HUMAN;B7Z3Q7_HUMAN	ENST00000376887	OTTHUMP00000018560	NP_005836;NP_001098985	PF00664;PF00005	ABC_membrane;ABC_tran	ABC transporter transmembrane region;ABC transporter	GO:0000267;GO:0005624;GO:0005626;GO:0005886;GO:0012506;GO:0016020;GO:0016021;GO:0030659;GO:0030667;GO:0031088;GO:0031090;GO:0031224;GO:0044422;GO:0044424;GO:0044425;GO:0044433;GO:0044444;GO:0044446;GO:0044464	cell fraction;membrane fraction;insoluble fraction;plasma membrane;vesicle membrane;membrane;integral to membrane;cytoplasmic vesicle membrane;secretory granule membrane;platelet dense granule membrane;organelle membrane;intrinsic to membrane	GO:0000166;GO:0001882;GO:0001883;GO:0003824;GO:0005215;GO:0005216;GO:0005253;GO:0005254;GO:0005488;GO:0005524;GO:0008509;GO:0015075;GO:0015267;GO:0015399;GO:0015405;GO:0016404;GO:0016462;GO:0016491;GO:0016614;GO:0016616;GO:0016787;GO:0016817;GO:0016818;GO:0016820;GO:0016887;GO:0017076;GO:0017111;GO:0022803;GO:0022804;GO:0022838;GO:0022857;GO:0022891;GO:0022892;GO:0030554;GO:0032553;GO:0032555;GO:…	nucleotide binding;nucleoside binding;purine nucleoside binding;catalytic activity;transporter activity;ion channel activity;anion channel activity;chloride channel activity;binding;ATP binding;anion transmembrane transporter activity	GO:0006810;GO:0006811;GO:0051234	transport;ion transport;establishment of localization	hsa:10257	ko02010	ABC transporters	K05673	3	3	3	3	3	3	3	3	3	3	3.7	3.7	3.7	149.52	1325	1.0629e-13	3.42947	2.10402	0.039886	0.061161
234	7749;7887;12866			IPI00006713;IPI00166730	3;1	3;1	3;1	FALSE	DnaJ homolog subfamily C member 3;Interferon-induced, double-stranded RNA-activated protein kinase inhibitor;Protein kinase inhibitor of 58 kDa;Protein kinase inhibitor p58	DNAJC3;P58IPK;PRKRI	DnaJ homolog subfamily C member 3	Q13217;A8KA82	DNJC3_HUMAN	ENST00000360638;ENST00000376795	OTTHUMP00000018567	NP_006251	PF00226;PF00515	DnaJ;TPR_1	DnaJ domain;Tetratricopeptide repeat	GO:0005783;GO:0043226;GO:0043227;GO:0043229;GO:0043231;GO:0044424;GO:0044444;GO:0044464	endoplasmic reticulum;organelle;membrane-bounded organelle;intracellular organelle;intracellular membrane-bounded organelle;intracellular part;cytoplasmic part;cell part	GO:0004857;GO:0004860;GO:0005488;GO:0005515;GO:0019207;GO:0019210;GO:0019887;GO:0030234;GO:0031072	enzyme inhibitor activity;protein kinase inhibitor activity;binding;protein binding;kinase regulator activity;kinase inhibitor activity;protein kinase regulator activity;enzyme regulator activity;heat shock protein binding	GO:0006950;GO:0006986;GO:0009607;GO:0009615;GO:0010033;GO:0042221;GO:0050896;GO:0051704;GO:0051707;GO:0051789	response to stress;response to unfolded protein;response to biotic stimulus;response to virus;response to organic substance;response to chemical stimulus;response to stimulus;multi-organism process;response to other organism;response to protein stimulus	hsa:5611			K09523	2	3	3	5	3	3	5	3	3	5	11.3	11.3	11.3	57.579	504	6.3745e-16	1.07974	0.822774	0.31537	0.28935
235	2261			IPI00006715	1	1	1	FALSE	Double-strand-break repair protein rad21 homolog;Nuclear matrix protein 1;SCC1 homolog	RAD21;HR21;KIAA0078;NXP1	Double-strand-break repair protein rad21 homolog	O60216	RAD21_HUMAN	ENST00000297338	OTTHUMP00000178212	NP_006256	PF04824;PF04825	Rad21_Rec8;Rad21_Rec8_N	Conserved region of Rad21 / Rec8 like protein;N terminus of Rad21 / Rec8 like protein	GO:0000228;GO:0005694;GO:0043226;GO:0043228;GO:0043229;GO:0043232;GO:0044422;GO:0044424;GO:0044428;GO:0044446;GO:0044464	nuclear chromosome;chromosome;organelle;non-membrane-bounded organelle;intracellular organelle;intracellular non-membrane-bounded organelle;organelle part;intracellular part;nuclear part;intracellular organelle part;cell part	GO:0005488;GO:0005515	binding;protein binding	GO:0000280;GO:0006139;GO:0006259;GO:0006281;GO:0006302;GO:0006310;GO:0006807;GO:0006915;GO:0006950;GO:0006974;GO:0006996;GO:0007059;GO:0007067;GO:0007131;GO:0008152;GO:0008219;GO:0009987;GO:0012501;GO:0016043;GO:0016265;GO:0022402;GO:0022403;GO:0033554;GO:0034960;GO:0034984;GO:0043170;GO:0043283;GO:0044237;GO:0044238;GO:0044260;GO:0048285;GO:0050896;GO:0051301;GO:0051716	nuclear division;nucleobase, nucleoside, nucleotide and nucleic acid metabolic process;DNA metabolic process;DNA repair;double-strand break repair;DNA recombination;nitrogen compound metabolic process;apoptosis;response to stress	hsa:5885	ko04111	Cell cycle - yeast	K06670	1	1	1	2	1	1	2	1	1	2	2.1	2.1	2.1	71.689	631	0.0032253	1.4843	0.975515	0.49639	0.4809
236	4083;4516;12600			IPI00006723;IPI00940685;IPI00385642	3;3;1	3;3;1	3;3;1	FALSE	cDNA FLJ56825, highly similar to WD repeat protein 57;U5 small nuclear ribonucleoprotein 40 kDa protein;U5 snRNP-specific 40 kDa protein;38 kDa-splicing factor;WD repeat-containing protein 57;Prp8-binding protein	SNRNP40;PRP8BP;SFP38;WDR57	cDNA FLJ56825, highly similar to WD repeat protein 57;U5 small nuclear ribonucleoprotein 40 kDa protein	B4DQJ1;Q96DI7;A0MNP2;B2R9I9	B4DQJ1_HUMAN;SNR40_HUMAN	ENST00000263694	OTTHUMP00000003888	NP_004805	PF00400	WD40	WD domain, G-beta repeat	GO:0005682;GO:0005732;GO:0030529;GO:0030532;GO:0032991;GO:0044422;GO:0044424;GO:0044428;GO:0044446;GO:0044464	U5 snRNP;small nucleolar ribonucleoprotein complex;ribonucleoprotein complex;small nuclear ribonucleoprotein complex;macromolecular complex;organelle part;intracellular part;nuclear part;intracellular organelle part;cell part	GO:0003824;GO:0005488;GO:0005515;GO:0031202	catalytic activity;binding;protein binding;RNA splicing factor activity, transesterification mechanism	GO:0000375;GO:0000377;GO:0000398;GO:0006139;GO:0006396;GO:0006397;GO:0006807;GO:0008152;GO:0008380;GO:0009987;GO:0016070;GO:0016071;GO:0034960;GO:0043170;GO:0043283;GO:0044237;GO:0044238;GO:0044260	RNA splicing, via transesterification reactions;RNA splicing, via transesterification reactions with bulged adenosine as nucleophile;nuclear mRNA splicing, via spliceosome;nucleobase, nucleoside, nucleotide and nucleic acid metabolic process	hsa:9410				3	3	3	4	3	3	4	3	3	4	12.2	12.2	12.2	44.516	409	2.6206e-07	1.21681	0.939408	0.46118	0.43359
237	5138;7132			IPI00006754;IPI00910594;IPI00908632	2;2;1	2;2;1	2;2;1	FALSE	WD repeat-containing protein 68;WD repeat-containing protein An11 homolog;cDNA FLJ60519, highly similar to WD repeat protein 68;cDNA FLJ54214, highly similar to WD repeat protein 68	WDR68;HAN11	DDB1- and CUL4-associated factor 7;cDNA FLJ60519, highly similar to WD repeat protein 68;cDNA FLJ54214, highly similar to WD repeat protein 68	P61962;D3DU14;B4DH46;B4E039	WDR68_HUMAN;B4DH46_HUMAN;B4E039_HUMAN	ENST00000310827	OTTHUMP00000181787;OTTHUMP00000181788	NP_005819	PF00400	WD40	WD domain, G-beta repeat	GO:0005737;GO:0044424;GO:0044464	cytoplasm;intracellular part;cell part	GO:0005488;GO:0005515	binding;protein binding			hsa:10238			K11805	3	2	2	2	2	2	2	2	2	2	8.2	8.2	8.2	38.926	342	9.5483e-07	1.66708	1.1906	0.32246	0.35619
238	6156;6825;9721;12746;13474;13726			IPI00006865	6	6	6	FALSE	Vesicle-trafficking protein SEC22b;SEC22 vesicle-trafficking protein homolog B;SEC22 vesicle-trafficking protein-like 1;ERS24;ERS-24	SEC22B;SEC22L1	Vesicle-trafficking protein SEC22b	O75396	SC22B_HUMAN			NP_004883	PF00957	Synaptobrevin	Synaptobrevin	GO:0000139;GO:0005789;GO:0016020;GO:0016021;GO:0016023;GO:0031090;GO:0031224;GO:0031410;GO:0031982;GO:0031988;GO:0033116;GO:0042470;GO:0043226;GO:0043227;GO:0043229;GO:0043231;GO:0044422;GO:0044424;GO:0044425;GO:0044431;GO:0044432;GO:0044444;GO:0044446;GO:0044464;GO:0048770	Golgi membrane;endoplasmic reticulum membrane;membrane;integral to membrane;cytoplasmic membrane-bounded vesicle;organelle membrane;intrinsic to membrane;cytoplasmic vesicle;vesicle;membrane-bounded vesicle;ER-Golgi intermediate compartment membrane	GO:0005488;GO:0005515	binding;protein binding	GO:0006810;GO:0006888;GO:0009987;GO:0015031;GO:0016192;GO:0045184;GO:0046907;GO:0048193;GO:0051234;GO:0051649	transport;ER to Golgi vesicle-mediated transport;cellular process;protein transport;vesicle-mediated transport;establishment of protein localization;intracellular transport;Golgi vesicle transport;establishment of localization	hsa:9554	ko04130	SNARE interactions in vesicular transport	K08517	1	6	7	13	6	7	13	6	7	13	42.8	42.8	42.8	24.74	215	1.5564e-149	1.78259	1.33053	0.23799	0.26161
239	11263			IPI00006907	1	1	1	FALSE	Probable fructose-2,6-bisphosphatase TIGAR;TP53-induced glycolysis and apoptosis regulator	TIGAR;C12orf5	Probable fructose-2,6-bisphosphatase TIGAR	Q9NQ88	TIGAR_HUMAN	ENST00000179259	OTTHUMP00000166261	NP_065108	PF00300	PGAM	Phosphoglycerate mutase family	GO:0005622;GO:0044464	intracellular;cell part	GO:0003824;GO:0004331;GO:0016787;GO:0016788;GO:0016791;GO:0019203;GO:0042578	catalytic activity;fructose-2,6-bisphosphate 2-phosphatase activity;hydrolase activity;hydrolase activity, acting on ester bonds;phosphatase activity;carbohydrate phosphatase activity;phosphoric ester hydrolase activity	GO:0008152	metabolic process	hsa:57103				1	1	1	1	1	1	1	1	1	1	4.1	4.1	4.1	30.062	270	0.013189
240	74;7712;13042			IPI00006932;IPI00216804;IPI00418174	3;2;1	3;2;1	3;2;1	FALSE	Putative RNA-binding protein Luc7-like 2	LUC7L2;CGI-59;CGI-74	cDNA FLJ55988, highly similar to RNA-binding protein Luc7-like 2;Isoform 2 of Putative RNA-binding protein Luc7-like 2	Q9Y383-1;Q9Y383;B3KSL5;B7Z4Q3;B7Z500;Q9Y383-2;B3KRR1;B3KSP8	LC7L2_HUMAN	ENST00000263545;ENST00000354926	OTTHUMP00000025278;OTTHUMP00000200420	NP_057103	PF03194;PF10560	LUC7;FMC1	LUC7 N_terminus;FMC1 protein family			GO:0005488;GO:0005515;GO:0008270;GO:0043167;GO:0043169;GO:0046872;GO:0046914	binding;protein binding;zinc ion binding;ion binding;cation binding;metal ion binding;transition metal ion binding			hsa:51631				3	3	3	5	3	3	5	3	3	5	7.6	7.6	7.6	54.223	458	1.7555e-68	0.620117	0.438827	0.010796	0.0083136
241	11852			IPI00006937	1	1	1	FALSE	Ubiquitin-conjugating enzyme E2 J1;Non-canonical ubiquitin-conjugating enzyme 1;Yeast ubiquitin-conjugating enzyme UBC6 homolog E;HSUBC6e	UBE2J1;NCUBE1;CGI-76;HSPC153;HSPC205	Ubiquitin-conjugating enzyme E2 J1	Q9Y385;B4DUF8;Q53F25	UB2J1_HUMAN	ENST00000361333	OTTHUMP00000016852	NP_057105	PF00179	UQ_con	Ubiquitin-conjugating enzyme	GO:0005789;GO:0016020;GO:0016021;GO:0031090;GO:0031224;GO:0044422;GO:0044424;GO:0044425;GO:0044432;GO:0044444;GO:0044446;GO:0044464	endoplasmic reticulum membrane;membrane;integral to membrane;organelle membrane;intrinsic to membrane;organelle part;intracellular part;membrane part;endoplasmic reticulum part;cytoplasmic part;intracellular organelle part;cell part	GO:0000166;GO:0001882;GO:0001883;GO:0003824;GO:0004842;GO:0005488;GO:0005524;GO:0016874;GO:0016879;GO:0016881;GO:0017076;GO:0019787;GO:0030554;GO:0032553;GO:0032555;GO:0032559	nucleotide binding;nucleoside binding;purine nucleoside binding;catalytic activity;ubiquitin-protein ligase activity;binding;ATP binding;ligase activity;ligase activity, forming carbon-nitrogen bonds;acid-amino acid ligase activity	GO:0006464;GO:0006508;GO:0008152;GO:0009056;GO:0009057;GO:0009987;GO:0019222;GO:0019538;GO:0019941;GO:0030163;GO:0034960;GO:0034962;GO:0043170;GO:0043283;GO:0043285;GO:0043412;GO:0043632;GO:0043687;GO:0044237;GO:0044238;GO:0044248;GO:0044257;GO:0044260;GO:0044265;GO:0044267;GO:0050789;GO:0051246;GO:0051603;GO:0060255;GO:0065007;GO:0080090	protein modification process;proteolysis;metabolic process;catabolic process;macromolecule catabolic process;cellular process;regulation of metabolic process;protein metabolic process;modification-dependent protein catabolic process	hsa:51465	ko04120;ko05012	Ubiquitin mediated proteolysis;Parkinson's disease	K10578	1	1	1	2	1	1	2	1	1	2	4.1	4.1	4.1	35.198	318	0.0046174	1.72837	1.26635	0.27402	0.30991
242	199;3149;6055;10128;11027			IPI00006952	5	5	5	FALSE	Beta-lactamase-like protein 2	LACTB2;CGI-83	Beta-lactamase-like protein 2	Q53H82;A8K2D6	LACB2_HUMAN	ENST00000276590	OTTHUMP00000177740	NP_057111	PF00753	Lactamase_B	Metallo-beta-lactamase superfamily	GO:0005739;GO:0043226;GO:0043227;GO:0043229;GO:0043231;GO:0044424;GO:0044444;GO:0044464	mitochondrion;organelle;membrane-bounded organelle;intracellular organelle;intracellular membrane-bounded organelle;intracellular part;cytoplasmic part;cell part	GO:0003824;GO:0005488;GO:0008270;GO:0016787;GO:0043167;GO:0043169;GO:0046872;GO:0046914	catalytic activity;binding;zinc ion binding;hydrolase activity;ion binding;cation binding;metal ion binding;transition metal ion binding			hsa:51110				1	5	5	8	5	5	8	5	5	8	25.7	25.7	25.7	32.805	288	3.673e-37	1.05813	0.795798	0.28199	0.25696
243	460;2691;5224;5317;6164;7445;7998;7999;9418;9561;10178	62	135	IPI00006980;IPI00792100	11;11	11;11	11;11	FALSE	UPF0568 protein C14orf166;CLE	C14orf166;CGI-99	UPF0568 protein C14orf166;CLE	Q9Y224;Q549M8;Q5RLJ0	CN166_HUMAN;Q5RLJ0_HUMAN	ENST00000261700	OTTHUMP00000178984;OTTHUMP00000201518;OTTHUMP00000028307	NP_057123	PF10036	RLL	Putative carnitine deficiency-associated protein	GO:0005634;GO:0043226;GO:0043227;GO:0043229;GO:0043231;GO:0044424;GO:0044444;GO:0044464;GO:0048471	nucleus;organelle;membrane-bounded organelle;intracellular organelle;intracellular membrane-bounded organelle;intracellular part;cytoplasmic part;cell part;perinuclear region of cytoplasm	GO:0005488;GO:0005515;GO:0042802	binding;protein binding;identical protein binding			hsa:51637				2	11	12	22	11	12	22	11	12	22	52.9	52.9	52.9	28.068	244	0	0.926183	0.668628	0.14	0.11983
244	11970			IPI00006991;IPI00852705	1;1	1;1	1;1	FALSE	Cyclin-dependent kinase inhibitor 1B;Cyclin-dependent kinase inhibitor p27;p27Kip1	CDKN1B;KIP1	Cyclin-dependent kinase inhibitor 1B;12 kDa protein	P46527;B4DPH2;O43806;Q6I9V6;Q708J1;Q96TE0;Q9NYG6;Q9UH60	CDN1B_HUMAN	ENST00000228872;ENST00000396340	OTTHUMP00000195098;OTTHUMP00000195099	NP_004055	PF02234	CDI	Cyclin-dependent kinase inhibitor	GO:0005634;GO:0005829;GO:0043226;GO:0043227;GO:0043229;GO:0043231;GO:0044424;GO:0044444;GO:0044464	nucleus;cytosol;organelle;membrane-bounded organelle;intracellular organelle;intracellular membrane-bounded organelle;intracellular part;cytoplasmic part;cell part	GO:0004857;GO:0004860;GO:0004861;GO:0004871;GO:0005057;GO:0005071;GO:0005072;GO:0005488;GO:0005515;GO:0016538;GO:0019207;GO:0019210;GO:0019887;GO:0030234;GO:0030291;GO:0060089	enzyme inhibitor activity;protein kinase inhibitor activity;cyclin-dependent protein kinase inhibitor activity;signal transducer activity;receptor signaling protein activity;transmembrane receptor protein serine/threonine kinase signaling protein activity	GO:0000079;GO:0000082;GO:0001558;GO:0006917;GO:0007050;GO:0008219;GO:0008285;GO:0009892;GO:0009987;GO:0010563;GO:0010941;GO:0010942;GO:0012501;GO:0012502;GO:0016265;GO:0019220;GO:0019222;GO:0022402;GO:0030308;GO:0031323;GO:0031324;GO:0040008;GO:0042127;GO:0042325;GO:0042326;GO:0042981;GO:0043065;GO:0043067;GO:0043068;GO:0043549;GO:0045859;GO:0045926;GO:0045936;GO:0048102;GO:0048518;GO:0048519;GO:…	regulation of cyclin-dependent protein kinase activity;G1/S transition of mitotic cell cycle;regulation of cell growth;induction of apoptosis;cell cycle arrest;cell death;negative regulation of cell proliferation;negative regulation of metabolic process	hsa:1027	ko04110;ko05200;ko05220;ko05215	Cell cycle;Pathways in cancer;Chronic myeloid leukemia;Prostate cancer	K06624	2	1	1	1	1	1	1	1	1	1	10.1	10.1	10.1	22.073	198	2.5185e-17
245	972;1984;5849			IPI00007001;IPI00377233;IPI00333848	3;3;2	3;3;2	3;3;2	FALSE	39S ribosomal protein L11, mitochondrial;Mitochondrial ribosomal protein L11;Mitochondrial ribosomal protein L11, isoform CRA_f;Mitochondrial ribosomal protein L11, isoform CRA_c;Putative uncharacterized protein MRPL11	MRPL11;CGI-113;hCG_2017204	39S ribosomal protein L11, mitochondrial;39S ribosomal protein L11, mitochondrial isoform b;39S ribosomal protein L11, mitochondrial isoform c	Q9Y3B7;Q53G19;Q32P46;A6NLT0	RM11_HUMAN;Q32P46_HUMAN;A6NLT0_HUMAN	ENST00000310999;ENST00000329819		NP_057134;NP_733934;NP_733935	PF00298;PF03946	Ribosomal_L11;Ribosomal_L11_N	Ribosomal protein L11, RNA binding domain;Ribosomal protein L11, N-terminal domain	GO:0000315;GO:0005762;GO:0015934;GO:0030529;GO:0032991;GO:0033279;GO:0044422;GO:0044424;GO:0044429;GO:0044444;GO:0044446;GO:0044464;GO:0005840;GO:0043226;GO:0043228;GO:0043229;GO:0043232	organellar large ribosomal subunit;mitochondrial large ribosomal subunit;large ribosomal subunit;ribonucleoprotein complex;macromolecular complex;ribosomal subunit;organelle part;intracellular part;mitochondrial part;cytoplasmic part	GO:0003735;GO:0005198;GO:0003676;GO:0003723;GO:0005488;GO:0019843	structural constituent of ribosome;structural molecule activity;nucleic acid binding;RNA binding;binding;rRNA binding	GO:0006412;GO:0008152;GO:0009058;GO:0009059;GO:0009987;GO:0019538;GO:0034645;GO:0034960;GO:0034961;GO:0043170;GO:0043283;GO:0043284;GO:0044237;GO:0044238;GO:0044249;GO:0044260;GO:0044267	translation;metabolic process;biosynthetic process;macromolecule biosynthetic process;cellular process;protein metabolic process;cellular macromolecule biosynthetic process;cellular biopolymer metabolic process;cellular biopolymer biosynthetic process	hsa:65003				3	3	3	5	3	3	5	3	3	5	21.4	21.4	21.4	20.683	192	9.4798e-47	0.975419	0.760167	0.23904	0.26678
246	1649;5920;10216;13188			IPI00007019	4	4	4	FALSE	Peptidyl-prolyl cis-trans isomerase-like 1	PPIL1;CYPL1;CGI-124;UNQ2425/PRO4984	Peptidyl-prolyl cis-trans isomerase-like 1	Q9Y3C6	PPIL1_HUMAN	ENST00000373699	OTTHUMP00000016310	NP_057143	PF00160	Pro_isomerase	Cyclophilin type peptidyl-prolyl cis-trans isomerase/CLD	GO:0005681;GO:0030529;GO:0032991;GO:0044422;GO:0044424;GO:0044428;GO:0044446;GO:0044464	spliceosomal complex;ribonucleoprotein complex;macromolecular complex;organelle part;intracellular part;nuclear part;intracellular organelle part;cell part	GO:0003755;GO:0003824;GO:0016853;GO:0016859	peptidyl-prolyl cis-trans isomerase activity;catalytic activity;isomerase activity;cis-trans isomerase activity	GO:0006139;GO:0006396;GO:0006397;GO:0006457;GO:0006807;GO:0008152;GO:0008380;GO:0009987;GO:0016070;GO:0016071;GO:0019538;GO:0034960;GO:0043170;GO:0043283;GO:0044237;GO:0044238;GO:0044260;GO:0044267	nucleobase, nucleoside, nucleotide and nucleic acid metabolic process;RNA processing;mRNA processing;protein folding;nitrogen compound metabolic process;metabolic process;RNA splicing;cellular process;RNA metabolic process;mRNA metabolic process	hsa:51645			K01802	1	4	5	9	4	5	9	4	5	9	27.1	27.1	27.1	18.237	166	5.6763e-120	1.30989	0.994233	0.47925	0.46815
247	10034			IPI00007049	1	1	1	FALSE	28S ribosomal protein S18c, mitochondrial;MRP-S18-c;MRP-S18-1	MRPS18C;CGI-134	28S ribosomal protein S18c, mitochondrial	Q9Y3D5	RT18C_HUMAN	ENST00000295491	OTTHUMP00000160986	NP_057151	PF01084	Ribosomal_S18	Ribosomal protein S18	GO:0000314;GO:0005763;GO:0015935;GO:0030529;GO:0032991;GO:0033279;GO:0044422;GO:0044424;GO:0044429;GO:0044444;GO:0044446;GO:0044464	organellar small ribosomal subunit;mitochondrial small ribosomal subunit;small ribosomal subunit;ribonucleoprotein complex;macromolecular complex;ribosomal subunit;organelle part;intracellular part;mitochondrial part;cytoplasmic part	GO:0003735;GO:0005198	structural constituent of ribosome;structural molecule activity	GO:0006412;GO:0008152;GO:0009058;GO:0009059;GO:0009987;GO:0019538;GO:0034645;GO:0034960;GO:0034961;GO:0043170;GO:0043283;GO:0043284;GO:0044237;GO:0044238;GO:0044249;GO:0044260;GO:0044267	translation;metabolic process;biosynthetic process;macromolecule biosynthetic process;cellular process;protein metabolic process;cellular macromolecule biosynthetic process;cellular biopolymer metabolic process;cellular biopolymer biosynthetic process	hsa:51023				1	1	1	1	1	1	1	1	1	1	13.4	13.4	13.4	15.85	142	0.013819
248	2362;4612;4705;11676			IPI00007052	4	4	4	FALSE	Mitochondrial fission 1 protein;Fis1 homolog;Tetratricopeptide repeat protein 11;TPR repeat protein 11	FIS1;TTC11;CGI-135	Mitochondrial fission 1 protein	Q9Y3D6	FIS1_HUMAN	ENST00000223136	OTTHUMP00000024652;OTTHUMP00000211474	NP_057152				GO:0005779;GO:0016021;GO:0031224;GO:0031231;GO:0031300;GO:0031301;GO:0031306;GO:0031307;GO:0032592;GO:0044422;GO:0044424;GO:0044425;GO:0044429;GO:0044438;GO:0044439;GO:0044444;GO:0044446;GO:0044455;GO:0044464	integral to peroxisomal membrane;integral to membrane;intrinsic to membrane;intrinsic to peroxisomal membrane;intrinsic to organelle membrane;integral to organelle membrane;intrinsic to mitochondrial outer membrane;integral to mitochondrial outer membrane	GO:0005488;GO:0005515	binding;protein binding	GO:0000266;GO:0006915;GO:0006996;GO:0007005;GO:0008219;GO:0009653;GO:0009987;GO:0012501;GO:0016043;GO:0016265;GO:0016559;GO:0032502;GO:0032989;GO:0032990;GO:0048285;GO:0048869;GO:0070584	mitochondrial fission;apoptosis;organelle organization;mitochondrion organization;cell death;anatomical structure morphogenesis;cellular process;programmed cell death;cellular component organization;death;peroxisome fission;developmental process	hsa:51024				1	4	4	8	4	4	8	4	4	8	31.6	31.6	31.6	16.937	152	3.4837e-34	1.03079	0.793966	0.27975	0.2548
249	4370;13730			IPI00007061;IPI00791523	2;2	2;2	2;2	FALSE	Vesicle transport protein GOT1B;Golgi transport 1 homolog B;Putative NF-kappa-B-activating protein 470	GOLT1B;GOT1A;CGI-141;HDCMA39P;UNQ432/PRO793	Vesicle transport protein GOT1B;7 kDa protein	Q9Y3E0	GOT1B_HUMAN	ENST00000229314	OTTHUMP00000166885;OTTHUMP00000166886	NP_057156	PF04178	Got1	Got1-like family	GO:0000139;GO:0005783;GO:0016020;GO:0016021;GO:0031090;GO:0031224;GO:0043226;GO:0043227;GO:0043229;GO:0043231;GO:0044422;GO:0044424;GO:0044425;GO:0044431;GO:0044444;GO:0044446;GO:0044464	Golgi membrane;endoplasmic reticulum;membrane;integral to membrane;organelle membrane;intrinsic to membrane;organelle;membrane-bounded organelle;intracellular organelle;intracellular membrane-bounded organelle;organelle part;intracellular part	GO:0004871;GO:0060089	signal transducer activity;molecular transducer activity	GO:0006810;GO:0009966;GO:0009967;GO:0009987;GO:0010627;GO:0010646;GO:0010647;GO:0010740;GO:0015031;GO:0016192;GO:0043122;GO:0043123;GO:0045184;GO:0048518;GO:0048522;GO:0050789;GO:0050794;GO:0051234;GO:0065007	transport;regulation of signal transduction;positive regulation of signal transduction;cellular process;regulation of protein kinase cascade;regulation of cell communication;positive regulation of cell communication	hsa:51026				2	2	2	4	2	2	4	2	2	4	18.1	18.1	18.1	15.425	138	1.3137e-71	4.14439	2.59202	0.013042	0.024076
250	1054;2458;9963			IPI00872817;IPI00007067;IPI00479010;IPI00909760	3;3;3;1	3;3;3;1	3;3;3;1	FALSE	Putative uncharacterized protein GLIPR2;Golgi-associated plant pathogenesis-related protein 1;Glioma pathogenesis-related protein 2	GLIPR2;C9orf19;GAPR1	Uncharacterized protein;Golgi-associated plant pathogenesis-related protein 1;Uncharacterized protein	A8MWQ4;Q9H4G4;D3DRP5;A6NKU3;Q5VZR0	A8MWQ4_HUMAN;GAPR1_HUMAN;A6NKU3_HUMAN	ENST00000396613;ENST00000377960;ENST00000377949	OTTHUMP00000021371;OTTHUMP00000021372	NP_071738	PF00188	SCP	SCP-like extracellular protein	GO:0005576;GO:0000139;GO:0016020;GO:0031090;GO:0044422;GO:0044424;GO:0044431;GO:0044444;GO:0044446;GO:0044464	extracellular region;Golgi membrane;membrane;organelle membrane;organelle part;intracellular part;Golgi apparatus part;cytoplasmic part;intracellular organelle part;cell part					hsa:152007				4	3	3	6	3	3	6	3	3	6	22.7	22.7	22.7	17.287	154	1.4107e-41	0.831255	0.643045	0.1164	0.10086
251	318;847;961;3396;5074;5466;5508;7923;8825;9770;9927;9948;10517;10519;10937;12685;12686;12721;12870;13223;13858			IPI00007074	21	21	21	FALSE	Tyrosyl-tRNA synthetase, cytoplasmic;Tyrosyl--tRNA ligase	YARS	Tyrosyl-tRNA synthetase, cytoplasmic	P54577;D3DPQ4	SYYC_HUMAN	ENST00000373477	OTTHUMP00000004027	NP_003671	PF00579;PF01588	tRNA-synt_1b;tRNA_bind	tRNA synthetases class I (W and Y);Putative tRNA binding domain	GO:0000267;GO:0005615;GO:0005625;GO:0005737;GO:0044421;GO:0044424;GO:0044464	cell fraction;extracellular space;soluble fraction;cytoplasm;extracellular region part;intracellular part;cell part	GO:0000049;GO:0000166;GO:0001664;GO:0001882;GO:0001883;GO:0003676;GO:0003723;GO:0003824;GO:0004812;GO:0004831;GO:0004871;GO:0005102;GO:0005126;GO:0005153;GO:0005488;GO:0005515;GO:0005524;GO:0016874;GO:0016875;GO:0016876;GO:0017076;GO:0030554;GO:0032553;GO:0032555;GO:0032559;GO:0042379;GO:0045236;GO:0060089	tRNA binding;nucleotide binding;G-protein-coupled receptor binding;nucleoside binding;purine nucleoside binding;nucleic acid binding;RNA binding;catalytic activity;aminoacyl-tRNA ligase activity;tyrosine-tRNA ligase activity;signal transducer activity	GO:0006082;GO:0006139;GO:0006399;GO:0006418;GO:0006437;GO:0006519;GO:0006520;GO:0006807;GO:0006915;GO:0008152;GO:0008219;GO:0009308;GO:0009987;GO:0012501;GO:0016070;GO:0016265;GO:0019752;GO:0034660;GO:0034960;GO:0042180;GO:0043038;GO:0043039;GO:0043170;GO:0043283;GO:0043436;GO:0044106;GO:0044237;GO:0044238;GO:0044260	organic acid metabolic process;nucleobase, nucleoside, nucleotide and nucleic acid metabolic process;tRNA metabolic process;tRNA aminoacylation for protein translation;tyrosyl-tRNA aminoacylation;cellular amino acid and derivative metabolic process	hsa:8565	ko00400;ko00970	Phenylalanine, tyrosine and tryptophan biosynthesis;Aminoacyl-tRNA biosynthesis	K01866	1	21	21	35	21	21	35	21	21	35	47.9	47.9	47.9	59.143	528	5.0284e-219	1.75911	1.35142	0.22719	0.18672
252	2959;6110;13899			IPI00007102;IPI00032575;IPI00745272;IPI00922891;IPI00909336;IPI00792035	3;3;3;3;3;1	3;3;3;3;3;1	3;3;3;3;3;1	FALSE	cDNA FLJ76436;Glyoxalase domain-containing protein 4;cDNA FLJ55095;cDNA FLJ59092	C17orf25;GLOD4;CGI-150;My027	Uncharacterized protein C17orf25;Isoform 1 of Glyoxalase domain-containing protein 4;Isoform 2 of Glyoxalase domain-containing protein 4;cDNA FLJ55095;cDNA FLJ59092	A8K8F0;Q9Y3E8;Q9HC38-1;Q9HC38;D3DTH1;Q9HC38-2;B3KV49;D3DTG9;B7Z403;B4DX01	A8K8F0_HUMAN;GLOD4_HUMAN;B7Z403_HUMAN;B4DX01_HUMAN	ENST00000301329;ENST00000397393;ENST00000301328	OTTHUMP00000180701;OTTHUMP00000180700	NP_057164	PF00903	Glyoxalase	Glyoxalase/Bleomycin resistance protein/Dioxygenase superfamily	GO:0005739;GO:0043226;GO:0043227;GO:0043229;GO:0043231;GO:0044424;GO:0044444;GO:0044464	mitochondrion;organelle;membrane-bounded organelle;intracellular organelle;intracellular membrane-bounded organelle;intracellular part;cytoplasmic part;cell part					hsa:51031				6	3	3	6	3	3	6	3	3	6	6.5	6.5	6.5	55.011	504	2.4146e-05	1.69693	1.27523	0.26877	0.27398
253	3861;14776			IPI00433834;IPI00007144;IPI00027270;IPI00789514;IPI00792420	2;2;2;2;1	2;2;2;2;1	2;2;2;2;1	FALSE	Putative uncharacterized protein RPL26;60S ribosomal protein L26-like 1;60S ribosomal protein L26	RPL26;RPL26L1;RPL26P1	Uncharacterized protein;60S ribosomal protein L26-like 1;60S ribosomal protein L26;13 kDa protein;8 kDa protein	A6NE05;Q9UNX3;D3DQM0;P61254;D3DTR8;Q6IBH6	A6NE05_HUMAN;RL26L_HUMAN;RL26_HUMAN	ENST00000334048;ENST00000265100;ENST00000293842	OTTHUMP00000161072;OTTHUMP00000135333;OTTHUMP00000183177;OTTHUMP00000183178;OTTHUMP00000183179;OTTHUMP00000183180;OTTHUMP00000183182;OTTHUMP00000183181	NP_057177;NP_000978	PF00467	KOW	KOW motif	GO:0015934;GO:0030529;GO:0032991;GO:0033279;GO:0044422;GO:0044424;GO:0044444;GO:0044446;GO:0044464;GO:0005829;GO:0022625;GO:0044445	large ribosomal subunit;ribonucleoprotein complex;macromolecular complex;ribosomal subunit;organelle part;intracellular part;cytoplasmic part;intracellular organelle part;cell part;cytosol;cytosolic large ribosomal subunit;cytosolic part	GO:0003735;GO:0005198;GO:0003676;GO:0003723;GO:0005488;GO:0005515	structural constituent of ribosome;structural molecule activity;nucleic acid binding;RNA binding;binding;protein binding	GO:0006412;GO:0008152;GO:0009058;GO:0009059;GO:0009987;GO:0019538;GO:0034645;GO:0034960;GO:0034961;GO:0043170;GO:0043283;GO:0043284;GO:0044237;GO:0044238;GO:0044249;GO:0044260;GO:0044267;GO:0006414;GO:0006139;GO:0006364;GO:0006396;GO:0006807;GO:0016070;GO:0016072;GO:0022613;GO:0034470;GO:0034660;GO:0042273;GO:0044085	translation;metabolic process;biosynthetic process;macromolecule biosynthetic process;cellular process;protein metabolic process;cellular macromolecule biosynthetic process;cellular biopolymer metabolic process;cellular biopolymer biosynthetic process	hsa:51121;hsa:6154	ko03010	Ribosome	K02898	5	2	2	4	2	2	4	2	2	4	10.5	10.5	10.5	18.254	153	4.1484e-05	0.758093	0.586132	0.072017	0.11093
254	9038			IPI00328913;IPI00007155;IPI00794724	1;1;1	1;1;1	1;1;1	FALSE	Vacuolar protein sorting 28 homolog (S. cerevisiae);Vacuolar protein sorting-associated protein 28 homolog;ESCRT-I complex subunit VPS28;H-Vps28	VPS28	vacuolar protein sorting-associated protein 28 homolog isoform 2;Vacuolar protein sorting-associated protein 28 homolog;23 kDa protein	Q86VK0;Q9UK41;Q548N1	Q86VK0_HUMAN;VPS28_HUMAN	ENST00000377348;ENST00000292510	OTTHUMP00000178474;OTTHUMP00000178472;OTTHUMP00000178479	NP_898880;NP_057292	PF03997	VPS28	VPS28 protein	GO:0005829;GO:0005886;GO:0010008;GO:0016020;GO:0031090;GO:0031902;GO:0044422;GO:0044424;GO:0044440;GO:0044444;GO:0044446;GO:0044464	cytosol;plasma membrane;endosome membrane;membrane;organelle membrane;late endosome membrane;organelle part;intracellular part;endosomal part;cytoplasmic part;intracellular organelle part;cell part	GO:0005488;GO:0005515	binding;protein binding	GO:0006810;GO:0015031;GO:0045184;GO:0051234	transport;protein transport;establishment of protein localization;establishment of localization	hsa:51160			K12184	3	1	1	1	1	1	1	1	1	1	10.7	10.7	10.7	26.462	233	6.8253e-11
255	8126			IPI00007174;IPI00375482;IPI00375483	1;1;1	1;1;1	1;1;1	FALSE	N-acetyltransferase 5;N-acetyltransferase 5 (ARD1 homolog, S. cerevisiae), isoform CRA_a;Putative uncharacterized protein NAT5;N-acetyltransferase 5 (ARD1 homolog, S. cerevisiae), isoform CRA_b	NAT5;RP5-1002M8.3-007;hCG_21103;RP5-1002M8.3-006	N-alpha-acetyltransferase 20, NatB catalytic subunit;N-alpha-acetyltransferase 20, NatB catalytic subunit isoform b;N-alpha-acetyltransferase 20, NatB catalytic subunit isoform c	P61599;A8MZB2;A6NHA3	NAT5_HUMAN;A8MZB2_HUMAN;A6NHA3_HUMAN	ENST00000334982;ENST00000398602;ENST00000310450	OTTHUMP00000030374;OTTHUMP00000205164;OTTHUMP00000205165	NP_057184;NP_852668;NP_852669	PF00583	Acetyltransf_1	Acetyltransferase (GNAT) family	GO:0005622;GO:0044464	intracellular;cell part	GO:0003824;GO:0008080;GO:0008415;GO:0016407;GO:0016410;GO:0016740;GO:0016746;GO:0016747	catalytic activity;N-acetyltransferase activity;acyltransferase activity;acetyltransferase activity;N-acyltransferase activity;transferase activity;transferase activity, transferring acyl groups	GO:0008152	metabolic process	hsa:51126	ko00564;ko00350;ko00360;ko00903;ko00642;ko00632;ko00624	Glycerophospholipid metabolism;Tyrosine metabolism;Phenylalanine metabolism;Limonene and pinene degradation;Ethylbenzene degradation;Benzoate degradation via CoA ligation;1- and 2-Methylnaphthalene degradation	K00680	3	1	1	2	1	1	2	1	1	2	6.2	6.2	6.2	20.368	178	1.3877e-15	0.975324	0.772618	0.25383	0.27921
256	7006;7724			IPI00007175;IPI00020793	2;2	2;2	2;2	FALSE	60S ribosome subunit biogenesis protein NIP7 homolog;KD93	NIP7;CGI-37;HSPC031;HSPC180;OK/SW-cl.76;OK/SW-cl.78	Isoform 1 of 60S ribosome subunit biogenesis protein NIP7 homolog;Isoform 2 of 60S ribosome subunit biogenesis protein NIP7 homolog	Q9Y221-1;Q9Y221;Q9Y221-2;B3KM49	NIP7_HUMAN	ENST00000254940;ENST00000254941	OTTHUMP00000080298;OTTHUMP00000174889;OTTHUMP00000080299	NP_057185				GO:0005730;GO:0043226;GO:0043228;GO:0043229;GO:0043232;GO:0044422;GO:0044424;GO:0044428;GO:0044446;GO:0044464	nucleolus;organelle;non-membrane-bounded organelle;intracellular organelle;intracellular non-membrane-bounded organelle;organelle part;intracellular part;nuclear part;intracellular organelle part;cell part	GO:0003676;GO:0003723;GO:0005488;GO:0005515	nucleic acid binding;RNA binding;binding;protein binding	GO:0009987;GO:0010926;GO:0016043;GO:0022607;GO:0022618;GO:0034621;GO:0034622;GO:0042255;GO:0043933;GO:0065003	cellular process;anatomical structure formation;cellular component organization;cellular component assembly;ribonucleoprotein complex assembly;cellular macromolecular complex subunit organization;cellular macromolecular complex assembly;ribosome assembly	hsa:51388				2	2	2	4	2	2	4	2	2	4	18.9	18.9	18.9	20.462	180	1.2876e-42	1.37998	1.0282	0.44895	0.47381
257	146;1640;3120;4209;4672;4798;8035;10281;10282;11908;13350;14358;14379			IPI00007188	13	4	4	FALSE	ADP/ATP translocase 2;Adenine nucleotide translocator 2;ADP,ATP carrier protein 2;Solute carrier family 25 member 5;ADP,ATP carrier protein, fibroblast isoform	SLC25A5;ANT2	ADP/ATP translocase 2	P05141;B2RCV1;Q6NVC0	ADT2_HUMAN	ENST00000317881	OTTHUMP00000024324	NP_001143	PF00153	Mito_carr	Mitochondrial carrier protein	GO:0005743;GO:0005887;GO:0009295;GO:0016020;GO:0016021;GO:0019866;GO:0031090;GO:0031224;GO:0031226;GO:0031966;GO:0042645;GO:0044422;GO:0044424;GO:0044425;GO:0044429;GO:0044444;GO:0044446;GO:0044459;GO:0044464	mitochondrial inner membrane;integral to plasma membrane;nucleoid;membrane;integral to membrane;organelle inner membrane;organelle membrane;intrinsic to membrane;intrinsic to plasma membrane;mitochondrial membrane;mitochondrial nucleoid;organelle part	GO:0005215;GO:0005345;GO:0005488;GO:0015205;GO:0015207;GO:0015932;GO:0022857;GO:0022891;GO:0022892	transporter activity;purine transmembrane transporter activity;binding;nucleobase transmembrane transporter activity;adenine transmembrane transporter activity;nucleobase, nucleoside, nucleotide and nucleic acid transmembrane transporter activity	GO:0006810;GO:0044419;GO:0051234;GO:0051704	transport;interspecies interaction between organisms;establishment of localization;multi-organism process	hsa:292	ko04020;ko05012;ko05016	Calcium signaling pathway;Parkinson's disease;Huntington's disease	K05863	1	13	13	21	4	4	6	4	4	6	42.6	14.4	14.4	32.895	298	3.676e-255	2.57931	1.64709	0.11569	0.11132
258	1901			IPI00748567;IPI00007207;IPI00942982;IPI00446007;IPI00640162	1;1;1;1;1	1;1;1;1;1	1;1;1;1;1	FALSE	cDNA FLJ43203 fis, clone FEBRA2008468, highly similar to LYSOSOMAL ACID LIPASE/CHOLESTERYL ESTER HYDROLASE (EC 3.1.1.13);Lysosomal acid lipase/cholesteryl ester hydrolase;Sterol esterase;Lipase A;Cholesteryl esterase;Lipase A, lysosomal acid, cholesterol esterase	LIPA;RP11-341B24.1-002	cDNA FLJ43203 fis, clone FEBRA2008468, highly similar to LYSOSOMAL ACID LIPASE/CHOLESTERYL ESTER HYDROLASE;Isoform 1 of Lysosomal acid lipase/cholesteryl ester hydrolase;43 kDa protein;Isoform 2 of Lysosomal acid lipase/cholesteryl ester hydrolase;Lipase A	Q6ZUY8;P38571-1;P38571;A8K2H6;B3KRG8;D3DR29;P38571-2;B3KU19;B4DE67;Q5T073	Q6ZUY8_HUMAN;LICH_HUMAN;Q5T073_HUMAN	ENST00000354621;ENST00000336233;ENST00000371829	OTTHUMP00000020066;OTTHUMP00000020068;OTTHUMP00000020069;OTTHUMP00000020067	NP_000226;NP_001121077	PF04083;PF00561	Abhydro_lipase;Abhydrolase_1	ab-hydrolase associated lipase region;alpha/beta hydrolase fold	GO:0000323;GO:0005764;GO:0005773;GO:0043226;GO:0043227;GO:0043229;GO:0043231;GO:0044424;GO:0044444;GO:0044464	lytic vacuole;lysosome;vacuole;organelle;membrane-bounded organelle;intracellular organelle;intracellular membrane-bounded organelle;intracellular part;cytoplasmic part;cell part	GO:0003824;GO:0016298;GO:0016787;GO:0016788;GO:0004091;GO:0004771	catalytic activity;lipase activity;hydrolase activity;hydrolase activity, acting on ester bonds;carboxylesterase activity;sterol esterase activity	GO:0000902;GO:0001816;GO:0001894;GO:0006629;GO:0006950;GO:0006952;GO:0006954;GO:0008152;GO:0008283;GO:0009605;GO:0009611;GO:0009653;GO:0009987;GO:0016043;GO:0030324;GO:0032501;GO:0032502;GO:0032989;GO:0042592;GO:0044238;GO:0048513;GO:0048771;GO:0048856;GO:0048869;GO:0048872;GO:0048873;GO:0050896;GO:0060249;GO:0065007;GO:0065008;GO:0005975;GO:0006464;GO:0006486;GO:0006487;GO:0009056;GO:0016042;GO:…	cell morphogenesis;cytokine production;tissue homeostasis;lipid metabolic process;response to stress;defense response;inflammatory response;metabolic process;cell proliferation;response to external stimulus;response to wounding	hsa:3988	ko00100;ko04142	Biosynthesis of steroids	K01052	5	1	1	1	1	1	1	1	1	1	4	4	4	45.435	401	0.00010109	1.31764	0.99108	0.48207	0.49544
259	10033;14595			IPI00640747;IPI00007309;IPI00908999;IPI00787101;IPI00514314;IPI00910212;IPI00942613;IPI00645653;IPI00939500;IPI00953449	2;2;2;2;1;1;1;1;1;1	2;2;2;2;1;1;1;1;1;1	2;2;2;2;1;1;1;1;1;1	FALSE	Putative mitochondrial import inner membrane translocase subunit Tim23B;Mitochondrial import inner membrane translocase subunit Tim23;cDNA FLJ56773, highly similar to Mitochondrial import inner membrane translocase subunit Tim23;cDNA, FLJ79448, highly similar to Mitochondrial import inner membrane translocase subunit Tim23;Translocase of inner mitochondrial membrane 23 homolog (Yeast);cDNA FLJ574…	TIMM23B;TIMM23;TIM23;RP11-481A12.7-002	Putative mitochondrial import inner membrane translocase subunit Tim23B;Mitochondrial import inner membrane translocase subunit Tim23;cDNA, FLJ79448, highly similar to Mitochondrial import inner membrane translocase subunit Tim23;20 kDa protein;cDNA FLJ574	Q5SRD1;O14925;B4DI18;B7ZB25;B1APJ0;B4DDK6;C9JSY4;C9JV18	TI23B_HUMAN;TIM23_HUMAN;B4DI18_HUMAN;B1APJ0_HUMAN;B4DDK6_HUMAN	ENST00000374098;ENST00000260867;ENST00000374065	OTTHUMP00000019598;OTTHUMP00000019591;OTTHUMP00000019599;OTTHUMP00000019592	NP_006318	PF02466	Tim17	Tim17/Tim22/Tim23 family	GO:0005744;GO:0016021;GO:0031224;GO:0032991;GO:0043234;GO:0044422;GO:0044424;GO:0044425;GO:0044429;GO:0044444;GO:0044446;GO:0044455;GO:0044464;GO:0005758;GO:0031970;GO:0031974;GO:0005743;GO:0016020;GO:0019866;GO:0031090;GO:0031966	mitochondrial inner membrane presequence translocase complex;integral to membrane;intrinsic to membrane;macromolecular complex;protein complex;organelle part;intracellular part;membrane part;mitochondrial part;cytoplasmic part;intracellular organelle part	GO:0005215;GO:0005488;GO:0005515;GO:0008320;GO:0008565;GO:0015399;GO:0015405;GO:0015450;GO:0022804;GO:0022857;GO:0022884;GO:0022891;GO:0022892	transporter activity;binding;protein binding;protein transmembrane transporter activity;protein transporter activity;primary active transmembrane transporter activity;P-P-bond-hydrolysis-driven transmembrane transporter activity	GO:0006810;GO:0006886;GO:0009987;GO:0015031;GO:0045184;GO:0046907;GO:0051234;GO:0051649;GO:0055085;GO:0065002;GO:0006605;GO:0006626;GO:0006839;GO:0017038	transport;intracellular protein transport;cellular process;protein transport;establishment of protein localization;intracellular transport;establishment of localization;establishment of localization in cell;transmembrane transport	hsa:10431				10	2	2	4	2	2	4	2	2	4	10.5	10.5	10.5	28.048	257	4.8593e-08	1.39495	1.03222	0.44546	0.47061
260	1073;1135;7119;12350			IPI00007321;IPI00939508;IPI00398727;IPI00909991;IPI00797535	4;4;4;2;1	4;4;4;2;1	4;4;4;2;1	FALSE	cDNA FLJ60607, highly similar to Acyl-protein thioesterase 1 (EC 3.1.2.-);Acyl-protein thioesterase 1;Lysophospholipase 1;Lysophospholipase I;cDNA FLJ52008, highly similar to Acyl-protein thioesterase 1 (EC 3.1.2.-)	LYPLA1;APT1;LPL1	cDNA FLJ60607, highly similar to Acyl-protein thioesterase 1;Isoform 1 of Acyl-protein thioesterase 1;Isoform 2 of Acyl-protein thioesterase 1;cDNA FLJ52008, highly similar to Acyl-protein thioesterase 1	B4DJV9;O75608-1;O75608;Q6IAQ1;O75608-2;B4DP64	B4DJV9_HUMAN;LYPA1_HUMAN;B4DP64_HUMAN	ENST00000316963;ENST00000343231	OTTHUMP00000177675;OTTHUMP00000177676	NP_006321	PF02230	Abhydrolase_2	Phospholipase/Carboxylesterase	GO:0005737;GO:0044424;GO:0044464	cytoplasm;intracellular part;cell part	GO:0003824;GO:0016787;GO:0004091;GO:0004620;GO:0004622;GO:0016298;GO:0016788	catalytic activity;hydrolase activity;carboxylesterase activity;phospholipase activity;lysophospholipase activity;lipase activity;hydrolase activity, acting on ester bonds	GO:0006082;GO:0006629;GO:0006631;GO:0008152;GO:0009987;GO:0019752;GO:0032787;GO:0042180;GO:0043436;GO:0044237;GO:0044238;GO:0044255	organic acid metabolic process;lipid metabolic process;fatty acid metabolic process;metabolic process;cellular process;carboxylic acid metabolic process;monocarboxylic acid metabolic process;cellular ketone metabolic process;oxoacid metabolic process	hsa:10434	ko00564	Glycerophospholipid metabolism	K06128	5	4	4	7	4	4	7	4	4	7	24.3	24.3	24.3	28.279	263	3.6335e-09	1.319	1.01112	0.46402	0.48418
261	696;4070;5302;5868;13828;14117;14193			IPI00645962;IPI00792503;IPI00791568;IPI00794567;IPI00871921;IPI00953606;IPI00007327;IPI00746286;IPI00217384;IPI00942301;IPI00748425;IPI00871746;IPI00922555;IPI00874287;IPI00944980;IPI00439936;REV_IPI00877776;REV_IPI00385582;REV_IPI00797589	7;7;7;7;7;7;7;7;6;5;5;4;2;2;2;2;1;1;1	7;7;7;7;7;7;7;7;6;5;5;4;2;2;2;2;1;1;1	7;7;7;7;7;7;7;7;6;5;5;4;2;2;2;2;1;1;1	FALSE	Tapasin;TAP-binding protein;TAP-associated protein;NGS-17;TAP binding protein (Tapasin);Putative uncharacterized protein ENSP00000378542	TAPBP;NGS17;TAPA;DAMC-227D19.13-007;XXbac-BPG185D15.1-007;DADB-159G18.7-007;DAQB-126H3.1-007;XXbac-BCX165D10.5-007;DAMC-227D19.13-006;XXbac-BPG185D15.1-006	Isoform 3 of Tapasin;tapasin isoform 2 precursor;TAP binding protein;TAP binding protein;Uncharacterized protein;Uncharacterized protein;Isoform 1 of Tapasin;tapasin isoform 1 precursor;44 kDa protein;tapasin isoform 3 precursor;38 kDa protein;Uncharacteri	O15533-3;O15533;A2AB90;A2ABB9;O15533-2;A8MUD0;D3YTI9;O15533-1;A2AB92;B2ZUA4;A8MUH0	TPSN_HUMAN;A2AB90_HUMAN;A2ABB9_HUMAN;A2AB92_HUMAN;A8MUH0_HUMAN	ENST00000374562;ENST00000383065;ENST00000383066;ENST00000383197;ENST00000383198;ENST00000395114;ENST00000374572;ENST00000383067;ENST00000383199;ENST00000374565;ENST00000395110	OTTHUMP00000178690;OTTHUMP00000178694;OTTHUMP00000193512;OTTHUMP00000178699;OTTHUMP00000194346;OTTHUMP00000178698;OTTHUMP00000194345;OTTHUMP00000178689;OTTHUMP00000178693;OTTHUMP00000193511;OTTHUMP00000015287;OTTHUMP00000029512;OTTHUMP00000193509;OTTHUMP00000029102;OTTHUMP00000194343;OTTHUMP00000178697;OTTHUMP00000194344	NP_757345;NP_003181;NP_757346	PF07654	C1-set	Immunoglobulin C1-set domain	GO:0000139;GO:0000267;GO:0005624;GO:0005626;GO:0005789;GO:0005792;GO:0016020;GO:0016021;GO:0031090;GO:0031224;GO:0032991;GO:0042598;GO:0042824;GO:0043234;GO:0044422;GO:0044424;GO:0044425;GO:0044431;GO:0044432;GO:0044444;GO:0044446;GO:0044464	Golgi membrane;cell fraction;membrane fraction;insoluble fraction;endoplasmic reticulum membrane;microsome;membrane;integral to membrane;organelle membrane;intrinsic to membrane;macromolecular complex;vesicular fraction;MHC class I peptide loading complex	GO:0003823;GO:0003824;GO:0005102;GO:0005215;GO:0005488;GO:0005515;GO:0015197;GO:0015399;GO:0015405;GO:0015433;GO:0015440;GO:0016462;GO:0016787;GO:0016817;GO:0016818;GO:0016820;GO:0016887;GO:0017111;GO:0022804;GO:0022857;GO:0022892;GO:0042277;GO:0042287;GO:0042288;GO:0042605;GO:0042623;GO:0042626;GO:0043492;GO:0046977;GO:0046978;GO:0046979;GO:0051082	antigen binding;catalytic activity;receptor binding;transporter activity;binding;protein binding;peptide transporter activity;primary active transmembrane transporter activity;P-P-bond-hydrolysis-driven transmembrane transporter activity	GO:0002376;GO:0002474;GO:0002483;GO:0006461;GO:0006518;GO:0006810;GO:0006890;GO:0006955;GO:0008152;GO:0009987;GO:0010926;GO:0016043;GO:0016192;GO:0019882;GO:0019883;GO:0019885;GO:0022607;GO:0043933;GO:0044237;GO:0046907;GO:0048002;GO:0048193;GO:0050822;GO:0050823;GO:0050896;GO:0051234;GO:0051649;GO:0065003;GO:0002478;GO:0002479;GO:0006950;GO:0006952;GO:0019884;GO:0042590	immune system process;antigen processing and presentation of peptide antigen via MHC class I;antigen processing and presentation of endogenous peptide antigen;protein complex assembly;peptide metabolic process;transport	hsa:6892	ko04612	Antigen processing and presentation	K08058	19	7	7	14	7	7	14	7	7	14	17.5	17.5	17.5	53.943	504	5.7038e-70	2.01528	1.57228	0.13755	0.099822
262	4833;5471;5699;5895;10213;11827			IPI00007346;IPI00643915;IPI00645020;IPI00644363	6;6;3;3	4;4;2;2	4;4;2;2	FALSE	Peptidyl-prolyl cis-trans isomerase H;U-snRNP-associated cyclophilin SnuCyp-20;Small nuclear ribonucleoprotein particle-specific cyclophilin H;cDNA FLJ50479, highly similar to Peptidyl-prolyl cis-trans isomerase H (EC 5.2.1.8);Peptidylprolyl isomerase H (Cyclophilin H), isoform CRA_e;Putative uncharacterized protein PPIH	PPIH;CYP20;CYPH	Peptidyl-prolyl cis-trans isomerase H;Peptidyl-prolyl cis-trans isomerase;Peptidyl-prolyl cis-trans isomerase;Uncharacterized protein	O43447;Q6FH36;Q6FH57;C9JQD4;A6NNE7;A6NM32	PPIH_HUMAN;A6NNE7_HUMAN;A6NM32_HUMAN	ENST00000304979;ENST00000372550;ENST00000372549	OTTHUMP00000008725;OTTHUMP00000008726;OTTHUMP00000008728;OTTHUMP00000008727	NP_006338	PF00160	Pro_isomerase	Cyclophilin type peptidyl-prolyl cis-trans isomerase/CLD	GO:0005681;GO:0005737;GO:0016604;GO:0016607;GO:0030529;GO:0032991;GO:0044422;GO:0044424;GO:0044428;GO:0044446;GO:0044451;GO:0044464	spliceosomal complex;cytoplasm;nuclear body;nuclear speck;ribonucleoprotein complex;macromolecular complex;organelle part;intracellular part;nuclear part;intracellular organelle part;nucleoplasm part;cell part	GO:0003755;GO:0003824;GO:0005488;GO:0008144;GO:0016018;GO:0016853;GO:0016859;GO:0042277	peptidyl-prolyl cis-trans isomerase activity;catalytic activity;binding;drug binding;cyclosporin A binding;isomerase activity;cis-trans isomerase activity;peptide binding	GO:0006139;GO:0006396;GO:0006397;GO:0006457;GO:0006461;GO:0006605;GO:0006606;GO:0006608;GO:0006807;GO:0006810;GO:0006886;GO:0006913;GO:0008152;GO:0008380;GO:0009987;GO:0010926;GO:0015031;GO:0016043;GO:0016070;GO:0016071;GO:0017038;GO:0019538;GO:0022607;GO:0034960;GO:0043170;GO:0043283;GO:0043933;GO:0044237;GO:0044238;GO:0044260;GO:0044267;GO:0045184;GO:0046907;GO:0051169;GO:0051170;GO:0051234;GO:…	nucleobase, nucleoside, nucleotide and nucleic acid metabolic process;RNA processing;mRNA processing;protein folding;protein complex assembly;protein targeting;protein import into nucleus;snRNP protein import into nucleus	hsa:10465			K09567	4	6	6	12	4	4	8	4	4	8	27.1	20.3	20.3	19.208	177	5.5576e-29	1.2571	0.975134	0.49672	0.4769
263	317;525;2285;3052;3232;3386;3688;3957;4545;8974;10370;10890;11461;13514;13533;14531			IPI00007402	16	16	16	FALSE	Importin-7;Ran-binding protein 7	IPO7;RANBP7	Importin-7	O95373;B3KNG9;B3KQG6	IPO7_HUMAN	ENST00000379719		NP_006382	PF03810	IBN_N	Importin-beta N-terminal domain	GO:0000267;GO:0005625;GO:0005643;GO:0005737;GO:0032991;GO:0043234;GO:0044422;GO:0044424;GO:0044425;GO:0044428;GO:0044446;GO:0044464;GO:0046930	cell fraction;soluble fraction;nuclear pore;cytoplasm;macromolecular complex;protein complex;organelle part;intracellular part;membrane part;nuclear part;intracellular organelle part;cell part;pore complex	GO:0005083;GO:0005215;GO:0005488;GO:0005515;GO:0008536;GO:0008565;GO:0017016;GO:0019899;GO:0022892;GO:0030234;GO:0030695;GO:0031267;GO:0051020;GO:0060589	small GTPase regulator activity;transporter activity;binding;protein binding;Ran GTPase binding;protein transporter activity;Ras GTPase binding;enzyme binding;substrate-specific transporter activity;enzyme regulator activity;GTPase regulator activity	GO:0000059;GO:0006461;GO:0007154;GO:0007165;GO:0009987;GO:0010926;GO:0016043;GO:0022607;GO:0034621;GO:0034622;GO:0043623;GO:0043933;GO:0044419;GO:0050789;GO:0050794;GO:0051704;GO:0065003;GO:0065007	protein import into nucleus, docking;protein complex assembly;cell communication;signal transduction;cellular process;anatomical structure formation;cellular component organization;cellular component assembly	hsa:10527				1	16	16	23	16	16	23	16	16	23	22.3	22.3	22.3	119.52	1038	0	3.84512	2.76663	0.0088268	0.020604
264	1820;1821;5748;5749;5870;6848;7825;7826;8054;8298;11242	63	82	IPI00007423;IPI00759824;IPI00647001;IPI00887411;IPI00916115	11;11;7;4;1	11;11;7;4;1	8;8;5;4;0	FALSE	Acidic leucine-rich nuclear phosphoprotein 32 family member B;Acidic protein rich in leucines;PHAPI2;Silver-stainable protein SSP29;Acidic (Leucine-rich) nuclear phosphoprotein 32 family, member B	ANP32B;APRIL;PHAPI2;RP11-535C21.1-003	Isoform 1 of Acidic leucine-rich nuclear phosphoprotein 32 family member B;Isoform 2 of Acidic leucine-rich nuclear phosphoprotein 32 family member B;Acidic (Leucine-rich) nuclear phosphoprotein 32 family, member B	Q92688-1;Q92688;Q53F35;Q92688-2;Q5T6W8	AN32B_HUMAN;Q5T6W8_HUMAN	ENST00000339399	OTTHUMP00000021759;OTTHUMP00000021760	NP_006392	PF00560	LRR_1	Leucine Rich Repeat	GO:0005634;GO:0043226;GO:0043227;GO:0043229;GO:0043231;GO:0044424;GO:0044464	nucleus;organelle;membrane-bounded organelle;intracellular organelle;intracellular membrane-bounded organelle;intracellular part;cell part	GO:0005488;GO:0005515	binding;protein binding			hsa:10541				5	11	12	24	11	12	24	8	9	18	31.5	31.5	17.5	28.787	251	1.5322e-224	1.03971	0.758438	0.23701	0.22224
265	8980;12441			IPI00007426;IPI00908696;IPI00909717;IPI00945943;IPI00946721;IPI00946450	2;2;1;1;1;1	2;2;1;1;1;1	2;2;1;1;1;1	FALSE	PRA1 family protein 3;ADP-ribosylation factor-like protein 6-interacting protein 5;Glutamate transporter EAAC1-interacting protein;GTRAP3-18;Prenylated Rab acceptor protein 2;Protein JWa;Dermal papilla-derived protein 11;JM5;Putative MAPK-activating protein PM27;Cytoskeleton-related vitamin A-responsive protein;cDNA FLJ52128, highly similar to PRA1 family protein 3;cDNA FLJ51702, moderately simil…	ARL6IP5;DERP11;JWA;PRA2;PRAF3;HSPC127	PRA1 family protein 3;cDNA FLJ52128, highly similar to PRA1 family protein 3;cDNA FLJ51702, moderately similar to PRA1 family protein 3;10 kDa protein;Uncharacterized protein;7 kDa protein	O75915;B3KQB4;B4DZZ0;B4DWQ6;C9JQU6	PRAF3_HUMAN;B4DZZ0_HUMAN;B4DWQ6_HUMAN	ENST00000273258	OTTHUMP00000171791	NP_006398	PF03208	PRA1	PRA1 family protein	GO:0005789;GO:0016020;GO:0016021;GO:0031090;GO:0031224;GO:0044422;GO:0044424;GO:0044425;GO:0044432;GO:0044444;GO:0044446;GO:0044464	endoplasmic reticulum membrane;membrane;integral to membrane;organelle membrane;intrinsic to membrane;organelle part;intracellular part;membrane part;endoplasmic reticulum part;cytoplasmic part;intracellular organelle part;cell part	GO:0005488;GO:0005515	binding;protein binding	GO:0006810;GO:0006865;GO:0009987;GO:0015800;GO:0015813;GO:0015837;GO:0015849;GO:0046942;GO:0051234;GO:0055085	transport;amino acid transport;cellular process;acidic amino acid transport;L-glutamate transport;amine transport;organic acid transport;carboxylic acid transport;establishment of localization;transmembrane transport	hsa:10550				6	2	2	4	2	2	4	2	2	4	14.9	14.9	14.9	21.614	188	9.0755e-10	2.39843	1.25307	0.28204	0.31763
266	3169;3990;4331;8563;8787;11017;11941;12739;12814;14280	64;65;66	131;132;185	IPI00007611;IPI00878218;IPI00789135;IPI00853134;IPI00893479	10;9;5;3;2	10;9;5;3;2	10;9;5;3;2	FALSE	ATP synthase subunit O, mitochondrial;Oligomycin sensitivity conferral protein;ATP synthase	ATP5O;ATPO	ATP synthase subunit O, mitochondrial;Mitochondrial ATP synthase, O subunit variant (Fragment);Protein	P48047;Q53HH2	ATPO_HUMAN;Q53HH2_HUMAN	ENST00000290299	OTTHUMP00000067745;OTTHUMP00000197947;OTTHUMP00000174382	NP_001688	PF00213	OSCP	ATP synthase delta (OSCP) subunit	GO:0005753;GO:0005886;GO:0016020;GO:0016469;GO:0032991;GO:0033178;GO:0043234;GO:0044422;GO:0044424;GO:0044425;GO:0044429;GO:0044444;GO:0044446;GO:0044455;GO:0044464;GO:0045259;GO:0045261	mitochondrial proton-transporting ATP synthase complex;plasma membrane;membrane;proton-transporting two-sector ATPase complex;macromolecular complex;proton-transporting two-sector ATPase complex, catalytic domain;protein complex;organelle part	GO:0003824;GO:0005215;GO:0005488;GO:0008144;GO:0008324;GO:0015075;GO:0015077;GO:0015078;GO:0015399;GO:0015405;GO:0016462;GO:0016787;GO:0016817;GO:0016818;GO:0016820;GO:0016887;GO:0017111;GO:0019829;GO:0022804;GO:0022857;GO:0022890;GO:0022891;GO:0022892;GO:0042623;GO:0042625;GO:0042626;GO:0043492;GO:0046933;GO:0046961	catalytic activity;transporter activity;binding;drug binding;cation transmembrane transporter activity;ion transmembrane transporter activity;monovalent inorganic cation transmembrane transporter activity;hydrogen ion transmembrane transporter activity	GO:0006139;GO:0006163;GO:0006164;GO:0006195;GO:0006200;GO:0006753;GO:0006754;GO:0006807;GO:0006810;GO:0006811;GO:0006812;GO:0006818;GO:0006839;GO:0008152;GO:0009056;GO:0009058;GO:0009117;GO:0009141;GO:0009142;GO:0009143;GO:0009144;GO:0009145;GO:0009146;GO:0009150;GO:0009152;GO:0009154;GO:0009165;GO:0009166;GO:0009199;GO:0009201;GO:0009203;GO:0009205;GO:0009206;GO:0009207;GO:0009259;GO:0009260;GO:…	nucleobase, nucleoside, nucleotide and nucleic acid metabolic process;purine nucleotide metabolic process;purine nucleotide biosynthetic process;purine nucleotide catabolic process;ATP catabolic process;nucleoside phosphate metabolic process	hsa:539	ko00190;ko05010;ko05012;ko05016	Oxidative phosphorylation;Alzheimer's disease;Parkinson's disease;Huntington's disease	K02137	5	10	12	23	10	12	23	10	12	23	59.6	59.6	59.6	23.277	213	7.6618e-261	1.04795	0.802633	0.29039	0.28098
267	96;7222;10223			IPI00007673;IPI00401259;IPI00009466	3;2;1	3;2;1	3;2;1	FALSE	Coiled-coil-helix-coiled-coil-helix domain-containing protein 2, mitochondrial;HCV NS2 trans-regulated protein;Aging-associated gene 10 protein;Coiled-coil-helix-coiled-coil-helix domain-containing protein 9, mitochondrial	CHCHD2;C7orf17;AAG10;CHCHD9;C9orf49	Coiled-coil-helix-coiled-coil-helix domain-containing protein 2, mitochondrial;Putative coiled-coil-helix-coiled-coil-helix domain-containing protein 9, mitochondrial	Q9Y6H1;Q5T1J5	CHCH2_HUMAN;CHCH9_HUMAN	ENST00000359914;ENST00000395422;ENST00000338392	OTTHUMP00000024420;OTTHUMP00000159799;OTTHUMP00000021526	NP_057223	PF06747	CHCH	CHCH domain	GO:0005739;GO:0043226;GO:0043227;GO:0043229;GO:0043231;GO:0044424;GO:0044444;GO:0044464	mitochondrion;organelle;membrane-bounded organelle;intracellular organelle;intracellular membrane-bounded organelle;intracellular part;cytoplasmic part;cell part					hsa:51142				3	3	3	4	3	3	4	3	3	4	33.8	33.8	33.8	15.512	151	3.1251e-10	1.04742	0.763184	0.24261	0.2191
268	5078;6431;9357;12046;12145;12146			IPI00955780;IPI00007676;IPI00788741	6;6;1	6;6;1	6;6;1	FALSE	Estradiol 17-beta-dehydrogenase 12;17-beta-hydroxysteroid dehydrogenase 12;3-ketoacyl-CoA reductase	HSD17B12	Hydroxysteroid (17-beta) dehydrogenase 12, isoform CRA_a;Estradiol 17-beta-dehydrogenase 12	D3DR22;Q53GQ0;B3KQJ0;B4DWS6;D3DR23	DHB12_HUMAN	ENST00000278353		NP_057226	PF00106	adh_short	short chain dehydrogenase	GO:0005789;GO:0016020;GO:0016021;GO:0031090;GO:0031224;GO:0044422;GO:0044424;GO:0044425;GO:0044432;GO:0044444;GO:0044446;GO:0044464	endoplasmic reticulum membrane;membrane;integral to membrane;organelle membrane;intrinsic to membrane;organelle part;intracellular part;membrane part;endoplasmic reticulum part;cytoplasmic part;intracellular organelle part;cell part	GO:0003824;GO:0004303;GO:0016229;GO:0016491;GO:0016614;GO:0016616;GO:0033764	catalytic activity;estradiol 17-beta-dehydrogenase activity;steroid dehydrogenase activity;oxidoreductase activity;oxidoreductase activity, acting on CH-OH group of donors	GO:0006629;GO:0006694;GO:0008152;GO:0008202;GO:0008610;GO:0009058;GO:0009987;GO:0044237;GO:0044238;GO:0044249;GO:0044255;GO:0055114	lipid metabolic process;steroid biosynthetic process;metabolic process;steroid metabolic process;lipid biosynthetic process;biosynthetic process;cellular process;cellular metabolic process;primary metabolic process;cellular biosynthetic process	hsa:51144	ko00150;ko01040	Androgen and estrogen metabolism;Biosynthesis of unsaturated fatty acids	K00044;K10251	3	6	6	11	6	6	11	6	6	11	19.3	19.3	19.3	38.806	352	1.8171e-59	1.65673	1.21274	0.30762	0.31586
[truncated: 2,071 more rows]
[truncated: 7 more columns]
